# Supplementary material for: Simple SNP-based minimal marker genotyping for Humulus lupulus L. identification and variety validation
Source: BMC Res Notes. 2015 Oct 6;8:542. doi: 10.1186/s13104-015-1492-2 (PMC4595125; doi:10.1186/s13104-015-1492-2)
Supplement: Supplementary file 1 — 10.1186/s13104-015-1492-2 Supplementary data file consisting of the hapmap flat file of the 32,206 SNP markers used to identify the minimal set of seven SNP markers [file 13104_2015_1492_MOESM1_ESM.txt]

rs#	alleles	chrom	pos	strand	assembly#	center	protLSID	assayLSID	panelLSID	QCcode	CantGold	Atlas	Apolon	Ahil	Backa	Vojvod	HuelBitter	Eroica	Olympic	Chinook	E_Promise	E_Prolific	Blisk	Sunshine	Hersbrucker8	Tettnanger	Centennial	Lublin	FuggleH	WhitGold	Toyomidori	Kitamidori	EastGold	Wuertt	CanadRV	EKentGold	Bianca	E_Green	USDA21734	Comet	Horizon	Bullion10A	HersbPure	SpaltSelect	HGold	Zenith	Sterling	Styrian	Saazer38
TP18	G/A	0	18	+	NA	NA	NA	NA	NA	NA	G	G	N	G	G	G	A	G	N	N	G	G	G	G	N	N	G	N	G	G	N	R	N	G	N	G	N	G	R	G	N	G	N	G	N	N	G	N	N
TP29	T/A	0	29	+	NA	NA	NA	NA	NA	NA	T	T	N	W	N	N	T	N	A	N	T	T	N	T	T	T	N	N	T	T	N	A	T	T	N	T	T	T	W	N	T	W	T	T	N	N	T	T	T
TP31	C/T	0	31	+	NA	NA	NA	NA	NA	NA	C	T	Y	Y	Y	C	Y	T	T	C	C	C	Y	C	C	C	T	C	T	C	T	C	C	N	T	C	Y	Y	C	C	N	C	C	Y	C	N	T	T	T
TP36	G/A	0	36	+	NA	NA	NA	NA	NA	NA	G	G	G	G	R	G	G	G	G	N	G	G	G	G	G	A	G	N	G	G	G	G	G	G	G	G	G	G	G	G	R	N	G	R	N	N	A	G	R
TP56	C/T	0	56	+	NA	NA	NA	NA	NA	NA	C	C	Y	C	C	C	Y	Y	T	C	C	C	C	C	C	C	N	N	C	C	C	Y	C	C	C	C	C	C	T	Y	C	T	C	C	N	N	C	C	C
TP58	G/A	0	58	+	NA	NA	NA	NA	NA	NA	R	N	G	G	A	G	R	G	G	N	G	A	G	R	G	A	N	N	G	G	A	G	G	N	N	G	A	R	N	A	R	N	R	G	N	N	G	G	N
TP74	A/T	0	74	+	NA	NA	NA	NA	NA	NA	A	A	A	A	A	W	A	N	A	A	A	N	A	A	W	N	A	N	A	A	N	W	T	N	T	A	N	A	T	A	A	T	A	T	N	A	A	N	A
TP105	A/C	0	105	+	NA	NA	NA	NA	NA	NA	A	C	A	A	A	A	A	C	C	A	A	A	A	A	A	N	N	A	N	A	A	A	N	A	N	A	A	A	N	N	N	N	A	N	N	N	N	A	A
TP110	A/T	0	110	+	NA	NA	NA	NA	NA	NA	A	W	A	A	A	A	A	W	W	W	A	A	W	A	A	N	W	A	A	A	W	T	W	A	N	A	T	A	W	T	N	T	A	A	A	N	A	A	A
TP125	T/G	0	125	+	NA	NA	NA	NA	NA	NA	T	T	T	T	K	T	T	T	T	N	T	G	K	T	T	G	N	G	N	T	N	T	T	N	T	K	T	T	T	T	G	T	G	N	N	N	G	N	G
TP126	A/T	0	126	+	NA	NA	NA	NA	NA	NA	A	W	A	W	A	A	A	W	W	N	A	A	W	A	A	N	A	A	A	A	A	A	N	A	W	N	A	W	W	A	W	A	A	A	N	N	A	A	A
TP186	A/T	0	186	+	NA	NA	NA	NA	NA	NA	A	N	A	A	A	A	A	A	W	W	A	A	N	A	A	A	A	A	A	A	T	A	N	A	A	A	A	N	T	W	W	T	A	A	A	A	A	A	A
TP193	C/A	0	193	+	NA	NA	NA	NA	NA	NA	N	A	A	A	C	C	C	N	C	C	M	M	C	A	N	N	A	N	C	C	N	N	A	A	C	C	M	A	N	N	C	N	M	N	C	N	N	N	C
TP221	C/T	0	221	+	NA	NA	NA	NA	NA	NA	C	Y	Y	Y	C	C	C	T	T	C	C	C	C	C	C	C	C	N	N	C	Y	N	C	C	N	C	N	N	C	C	C	C	C	C	C	C	C	N	N
TP254	T/C	0	254	+	NA	NA	NA	NA	NA	NA	T	Y	T	T	T	T	T	C	Y	T	T	T	Y	T	T	N	T	N	T	T	N	T	T	T	T	T	T	T	T	T	T	Y	T	T	T	N	T	T	T
TP255	G/A	0	255	+	NA	NA	NA	NA	NA	NA	G	G	G	G	G	R	G	G	G	G	G	G	G	G	G	G	G	N	G	G	G	G	G	G	G	G	G	G	G	G	G	G	G	R	A	N	R	G	G
TP273	T/C	0	273	+	NA	NA	NA	NA	NA	NA	T	T	N	T	T	T	T	T	C	T	N	T	T	T	T	T	C	N	N	T	T	N	T	N	T	T	T	T	C	T	T	N	N	T	N	N	T	N	T
TP286	C/A	0	286	+	NA	NA	NA	NA	NA	NA	N	C	N	C	C	C	C	N	C	C	C	C	C	A	C	A	C	N	C	C	A	A	N	N	C	C	M	C	C	A	C	N	C	C	C	C	C	C	C
TP310	C/G	0	310	+	NA	NA	NA	NA	NA	NA	C	S	S	S	C	C	S	S	S	S	C	C	S	C	C	C	C	N	C	C	S	S	S	N	C	C	C	S	N	G	C	N	N	N	C	N	C	N	C
TP324	T/C	0	324	+	NA	NA	NA	NA	NA	NA	T	T	Y	Y	Y	Y	T	Y	T	C	Y	T	T	Y	T	T	T	N	T	Y	N	T	Y	T	C	Y	Y	T	T	C	T	N	T	T	N	N	N	T	N
TP350	G/T	0	350	+	NA	NA	NA	NA	NA	NA	K	G	N	K	K	K	G	N	G	G	K	K	G	K	K	N	T	N	G	G	T	N	T	N	G	K	N	G	G	T	N	N	N	N	G	N	T	N	T
TP356	A/T	0	356	+	NA	NA	NA	NA	NA	NA	A	A	W	A	A	A	A	A	T	A	A	A	A	A	A	A	W	N	A	A	A	W	A	A	W	A	A	A	W	W	A	W	A	A	A	N	A	A	A
TP364	A/G	0	364	+	NA	NA	NA	NA	NA	NA	A	R	R	R	A	A	A	A	R	A	A	A	R	A	A	A	A	N	A	A	A	R	A	N	R	A	A	R	R	A	A	G	N	N	N	N	A	A	A
TP417	A/G	0	417	+	NA	NA	NA	NA	NA	NA	A	R	R	R	A	R	R	R	R	R	A	A	R	A	A	A	A	N	A	A	N	N	R	A	A	A	A	A	G	N	N	G	N	N	N	A	A	A	A
TP428	G/A	0	428	+	NA	NA	NA	NA	NA	NA	G	N	G	G	G	G	R	G	G	G	G	G	N	G	G	G	G	N	G	G	N	G	G	G	A	G	N	G	G	G	N	G	G	G	G	G	G	N	G
TP439	C/T	0	439	+	NA	NA	NA	NA	NA	NA	C	C	C	C	Y	C	Y	C	C	C	C	C	C	C	Y	C	C	N	N	C	C	C	C	N	C	C	C	C	C	C	C	N	C	C	N	N	Y	C	T
TP455	C/T	0	455	+	NA	NA	NA	NA	NA	NA	T	C	C	C	C	Y	Y	Y	Y	Y	Y	Y	Y	T	T	C	T	C	Y	Y	Y	Y	Y	T	C	T	C	Y	C	Y	C	Y	T	Y	C	C	C	Y	C
TP459	G/A	0	459	+	NA	NA	NA	NA	NA	NA	N	G	G	G	G	R	N	N	N	G	G	G	G	G	G	G	G	N	N	G	N	G	G	N	A	G	G	G	G	G	N	N	G	G	N	G	N	N	G
TP498	T/C	0	498	+	NA	NA	NA	NA	NA	NA	T	T	C	C	T	C	T	N	C	N	T	T	T	Y	N	T	C	N	N	T	C	T	T	T	N	T	N	T	T	N	T	N	N	T	T	T	N	T	N
TP500	A/T	0	500	+	NA	NA	NA	NA	NA	NA	W	A	A	A	W	W	W	W	A	T	W	A	A	T	A	T	A	N	A	A	T	W	W	A	T	W	T	A	A	T	T	A	A	A	A	N	W	N	T
TP525	A/G	0	525	+	NA	NA	NA	NA	NA	NA	A	A	A	R	R	G	R	A	A	A	A	A	A	A	G	G	R	G	N	R	A	R	A	G	G	A	A	A	G	A	G	A	G	N	G	N	G	G	G
TP527	A/G	0	527	+	NA	NA	NA	NA	NA	NA	A	A	A	A	A	R	A	N	A	A	A	R	A	A	A	A	A	N	A	A	A	A	A	A	N	A	R	A	A	A	A	A	G	G	A	N	A	A	R
TP591	A/G	0	591	+	NA	NA	NA	NA	NA	NA	A	A	A	A	A	A	A	R	A	A	A	A	A	A	A	N	A	N	A	A	N	A	A	A	R	A	R	A	A	R	N	A	A	A	N	N	A	A	A
TP622	G/A	0	622	+	NA	NA	NA	NA	NA	NA	G	R	R	R	G	G	G	R	A	R	G	G	R	G	G	G	R	N	G	G	R	R	G	G	R	G	G	G	R	R	R	R	G	G	G	N	G	G	G
TP654	T/A	0	654	+	NA	NA	NA	NA	NA	NA	T	A	T	T	T	T	T	W	T	T	T	T	T	T	T	T	N	N	T	T	W	N	T	N	N	T	A	N	A	T	W	A	T	T	T	N	T	N	T
TP667	G/A	0	667	+	NA	NA	NA	NA	NA	NA	G	N	G	G	G	G	G	G	G	G	G	G	G	G	G	G	N	N	G	R	G	G	N	N	G	G	N	N	G	G	N	G	G	G	G	G	A	G	A
TP679	T/C	0	679	+	NA	NA	NA	NA	NA	NA	T	Y	T	Y	T	T	T	Y	Y	T	T	T	Y	T	T	T	T	T	T	Y	T	T	T	T	T	T	T	T	T	T	Y	Y	T	T	T	T	T	T	T
TP684	T/A	0	684	+	NA	NA	NA	NA	NA	NA	N	W	W	W	A	T	A	T	T	T	T	T	W	W	W	N	T	T	N	A	T	T	W	T	T	T	A	N	W	T	T	T	T	T	N	N	T	A	W
TP753	A/G	0	753	+	NA	NA	NA	NA	NA	NA	A	N	A	A	R	A	R	A	A	A	A	A	A	A	A	G	A	N	A	A	A	N	A	N	N	A	G	N	A	A	N	N	G	N	N	N	G	N	G
TP809	A/T	0	809	+	NA	NA	NA	NA	NA	NA	A	A	A	A	A	A	A	W	W	A	A	A	W	A	A	A	A	N	A	A	W	A	A	A	W	A	W	A	W	W	A	T	A	N	A	A	A	N	A
TP810	C/A	0	810	+	NA	NA	NA	NA	NA	NA	C	C	C	C	C	C	M	C	M	M	C	C	M	C	C	N	M	N	C	C	M	M	A	C	M	C	M	M	M	M	C	C	C	C	C	N	C	C	C
TP830	T/C	0	830	+	NA	NA	NA	NA	NA	NA	N	T	T	T	C	T	N	T	N	T	T	C	T	Y	Y	C	T	N	T	Y	C	Y	T	N	C	Y	C	T	T	C	T	T	C	C	N	N	C	N	C
TP835	C/T	0	835	+	NA	NA	NA	NA	NA	NA	N	C	T	Y	C	C	C	N	N	N	C	C	C	C	C	N	T	N	C	C	N	C	C	C	C	C	T	C	C	T	C	N	N	C	N	C	C	C	C
TP839	G/C	0	839	+	NA	NA	NA	NA	NA	NA	N	S	S	S	G	G	G	C	C	C	G	G	S	G	G	G	S	G	G	G	C	S	N	G	C	G	G	C	G	N	C	C	G	N	G	N	G	G	G
TP846	T/A	0	846	+	NA	NA	NA	NA	NA	NA	T	W	T	T	T	T	T	T	W	W	T	T	W	T	T	T	T	T	T	T	T	T	T	T	W	T	T	T	W	T	T	A	T	T	T	T	T	T	T
TP849	C/T	0	849	+	NA	NA	NA	NA	NA	NA	T	C	Y	C	C	C	C	Y	Y	C	C	C	C	T	Y	C	T	N	C	N	T	Y	C	N	N	Y	T	C	C	N	N	T	C	N	C	C	N	N	C
TP894	G/C	0	894	+	NA	NA	NA	NA	NA	NA	G	S	G	G	G	G	G	S	S	C	G	G	S	G	G	N	G	N	G	G	S	G	G	G	S	G	S	G	G	G	G	N	G	G	N	G	G	G	G
TP895	T/G	0	895	+	NA	NA	NA	NA	NA	NA	T	K	T	T	T	T	T	K	K	K	T	T	T	T	T	T	T	N	T	T	T	T	T	T	T	T	T	T	T	K	T	N	T	T	T	N	T	N	T
TP906	A/T	0	906	+	NA	NA	NA	NA	NA	NA	A	A	A	A	A	A	W	T	N	N	A	A	W	A	A	N	W	N	A	N	A	A	A	N	A	A	A	N	A	T	N	T	N	N	N	A	A	N	A
TP915	G/T	0	915	+	NA	NA	NA	NA	NA	NA	G	K	G	G	G	G	G	K	K	K	G	G	K	G	G	G	G	N	G	G	K	G	G	G	K	G	K	G	K	K	G	K	G	G	G	N	G	G	G
TP916	A/G	0	916	+	NA	NA	NA	NA	NA	NA	N	A	A	R	A	A	A	R	R	A	A	A	R	A	A	A	A	N	A	A	G	N	N	A	N	A	A	A	A	R	A	R	A	N	A	A	A	N	A
TP934	T/G	0	934	+	NA	NA	NA	NA	NA	NA	K	T	T	T	G	T	G	T	N	N	T	G	K	K	T	G	N	N	N	K	G	N	T	N	G	K	G	T	T	N	T	T	N	T	N	N	G	T	N
TP937	C/A	0	937	+	NA	NA	NA	NA	NA	NA	M	M	M	C	A	C	C	C	C	C	C	M	M	M	M	A	C	N	C	C	C	C	M	C	C	M	M	C	C	C	M	C	A	C	C	N	C	C	M
TP948	C/T	0	948	+	NA	NA	NA	NA	NA	NA	T	T	C	Y	C	Y	C	C	C	N	T	T	C	Y	T	N	C	C	T	C	T	C	T	Y	N	T	Y	T	Y	C	Y	N	N	C	C	N	C	N	C
TP951	G/A	0	951	+	NA	NA	NA	NA	NA	NA	G	A	G	A	N	G	G	G	G	A	G	N	A	N	N	G	G	N	G	G	G	G	A	G	A	G	A	A	G	A	R	R	N	N	G	G	G	G	G
TP952	A/T	0	952	+	NA	NA	NA	NA	NA	NA	A	A	W	A	A	A	W	W	W	A	A	A	A	A	A	A	W	A	A	A	A	A	A	A	N	A	A	A	A	W	A	T	A	A	A	N	A	A	A
TP956	G/A	0	956	+	NA	NA	NA	NA	NA	NA	G	R	G	G	G	G	G	R	N	G	G	N	N	G	G	G	R	G	N	G	N	N	G	N	G	G	G	G	G	R	A	N	N	N	N	N	G	N	N
TP978	C/T	0	978	+	NA	NA	NA	NA	NA	NA	C	Y	Y	Y	Y	C	C	T	T	C	C	N	Y	C	C	C	N	N	C	Y	Y	Y	T	C	T	N	N	T	N	C	N	N	C	C	N	N	C	N	N
TP980	G/A	0	980	+	NA	NA	NA	NA	NA	NA	G	G	G	G	R	R	G	N	N	G	G	G	G	G	G	R	G	R	G	G	G	G	G	G	G	G	R	N	G	G	G	G	G	G	G	N	A	G	R
TP1019	A/T	0	1019	+	NA	NA	NA	NA	NA	NA	N	A	T	W	A	N	A	T	T	A	A	A	N	A	A	A	N	N	N	A	A	N	A	A	A	A	N	A	N	A	N	N	N	N	A	N	A	N	A
TP1023	T/C	0	1023	+	NA	NA	NA	NA	NA	NA	T	T	T	T	T	N	T	Y	Y	T	T	T	Y	T	T	N	T	N	T	N	Y	T	T	T	T	T	T	T	N	N	T	Y	T	T	N	T	T	N	T
TP1037	C/T	0	1037	+	NA	NA	NA	NA	NA	NA	Y	C	C	Y	Y	T	C	C	Y	Y	Y	T	C	C	C	C	Y	N	Y	C	Y	C	C	C	Y	Y	C	C	C	C	Y	C	T	C	C	N	C	Y	C
TP1057	A/G	0	1057	+	NA	NA	NA	NA	NA	NA	N	N	A	N	R	A	A	A	A	A	A	N	A	R	A	A	A	N	A	N	N	A	G	N	G	A	G	A	A	A	N	N	N	A	A	G	R	A	G
TP1059	T/C	0	1059	+	NA	NA	NA	NA	NA	NA	N	C	T	C	T	T	T	Y	T	C	T	T	T	T	T	N	T	N	T	T	C	T	T	N	N	T	T	Y	N	C	N	T	N	N	T	T	T	T	N
TP1073	T/C	0	1073	+	NA	NA	NA	NA	NA	NA	T	T	T	T	T	T	T	Y	T	Y	T	T	T	T	T	T	T	N	T	T	C	T	T	N	N	T	T	Y	C	Y	T	N	T	T	T	N	T	T	T
TP1099	G/A	0	1099	+	NA	NA	NA	NA	NA	NA	G	G	G	R	G	G	G	A	N	N	G	G	G	A	R	N	N	N	G	G	A	N	R	G	N	G	G	G	G	N	G	N	N	N	N	N	G	N	G
TP1109	G/A	0	1109	+	NA	NA	NA	NA	NA	NA	G	G	G	R	G	A	G	G	A	R	N	G	A	G	G	G	G	N	G	G	N	G	A	N	R	G	G	R	N	G	N	N	N	G	N	N	R	N	G
TP1141	C/T	0	1141	+	NA	NA	NA	NA	NA	NA	C	C	T	Y	C	T	C	C	C	C	Y	Y	C	N	C	N	T	C	T	C	T	C	C	N	N	Y	C	C	N	C	C	C	N	C	C	N	N	N	C
TP1187	T/A	0	1187	+	NA	NA	NA	NA	NA	NA	T	T	W	T	T	T	W	W	W	T	T	T	T	T	T	T	W	T	T	T	T	W	T	T	W	T	T	T	W	W	T	W	T	T	T	N	T	N	T
TP1196	G/A	0	1196	+	NA	NA	NA	NA	NA	NA	G	N	G	R	G	R	G	G	G	G	R	G	G	G	R	N	R	N	G	A	G	G	G	G	G	G	N	R	N	G	N	N	N	A	N	N	G	G	N
TP1202	C/T	0	1202	+	NA	NA	NA	NA	NA	NA	N	N	Y	Y	Y	C	C	T	T	C	C	C	Y	C	C	N	N	N	C	C	C	N	C	T	N	C	T	N	C	C	N	N	N	C	N	N	T	T	N
TP1220	A/G	0	1220	+	NA	NA	NA	NA	NA	NA	N	A	A	A	A	A	R	R	R	A	A	A	A	A	A	A	A	N	A	A	A	N	A	A	G	A	A	A	G	N	A	A	N	A	A	A	A	N	N
TP1241	C/T	0	1241	+	NA	NA	NA	NA	NA	NA	C	Y	Y	Y	C	C	C	T	N	C	N	N	Y	C	C	C	N	N	C	C	C	C	C	C	Y	C	C	N	C	C	C	C	N	C	C	N	N	N	C
TP1248	G/C	0	1248	+	NA	NA	NA	NA	NA	NA	N	S	N	C	C	G	G	N	N	G	G	G	S	C	G	N	G	N	G	G	N	N	G	G	N	N	N	N	N	C	C	G	N	N	G	G	N	N	C
TP1252	A/T	0	1252	+	NA	NA	NA	NA	NA	NA	A	N	A	A	A	A	W	W	W	T	A	A	T	A	A	A	A	N	A	N	A	N	A	A	N	A	T	A	T	T	A	N	N	A	A	N	A	A	A
TP1271	G/A	0	1271	+	NA	NA	NA	NA	NA	NA	R	A	A	A	R	R	R	G	G	N	G	R	A	R	A	G	R	G	N	R	G	G	A	R	G	R	G	N	G	G	G	N	G	G	G	N	G	A	G
TP1363	C/T	0	1363	+	NA	NA	NA	NA	NA	NA	C	Y	C	C	C	C	C	Y	Y	Y	C	C	N	C	C	N	C	N	N	C	Y	C	C	N	N	C	C	C	N	C	N	C	C	C	N	N	C	C	C
TP1372	T/C	0	1372	+	NA	NA	NA	NA	NA	NA	T	C	T	T	Y	T	T	T	T	T	T	C	C	Y	Y	T	T	T	T	T	T	T	T	T	N	T	T	T	N	T	T	N	Y	Y	T	T	T	Y	T
TP1406	G/T	0	1406	+	NA	NA	NA	NA	NA	NA	G	G	G	T	G	G	G	G	K	G	G	G	G	G	G	N	G	N	N	G	N	G	T	N	T	G	N	K	N	K	G	T	G	N	G	N	G	N	G
TP1409	T/C	0	1409	+	NA	NA	NA	NA	NA	NA	N	Y	T	T	T	T	Y	Y	Y	Y	T	T	Y	T	T	T	Y	T	T	T	Y	Y	Y	T	Y	T	Y	Y	Y	Y	C	Y	T	T	T	N	N	T	N
TP1415	A/C	0	1415	+	NA	NA	NA	NA	NA	NA	C	N	N	A	A	C	N	C	C	C	N	A	N	C	A	N	C	N	A	N	N	N	N	A	N	C	A	A	N	N	A	C	M	C	A	N	A	A	A
TP1417	C/T	0	1417	+	NA	NA	NA	NA	NA	NA	C	Y	Y	Y	C	C	C	Y	Y	Y	C	C	Y	C	C	C	Y	C	Y	C	C	C	C	Y	C	C	C	C	C	C	C	C	C	C	C	N	C	Y	C
TP1477	A/G	0	1477	+	NA	NA	NA	NA	NA	NA	A	G	R	R	A	A	A	G	G	R	A	A	A	A	A	A	R	A	A	A	N	A	R	A	A	A	A	A	G	G	N	A	A	A	A	A	A	N	A
TP1495	C/T	0	1495	+	NA	NA	NA	NA	NA	NA	T	N	C	C	T	C	Y	C	T	C	T	C	C	Y	N	N	N	N	C	Y	N	N	N	T	N	Y	Y	N	C	C	T	N	C	T	T	N	N	N	N
TP1498	G/C	0	1498	+	NA	NA	NA	NA	NA	NA	G	G	S	G	G	G	G	S	S	G	G	G	G	G	G	G	S	N	S	G	G	S	G	G	C	G	G	G	S	S	G	S	G	G	G	N	G	N	G
TP1506	A/G	0	1506	+	NA	NA	NA	NA	NA	NA	N	A	A	A	R	A	A	A	A	A	A	A	A	A	G	R	N	N	A	A	N	A	N	A	A	A	A	A	A	N	G	A	N	A	A	N	G	A	R
TP1548	G/A	0	1548	+	NA	NA	NA	NA	NA	NA	G	N	G	G	G	G	G	G	A	N	G	G	N	G	G	G	R	N	G	G	G	G	G	G	G	G	N	G	A	G	N	N	N	G	G	N	G	G	G
TP1549	T/A	0	1549	+	NA	NA	NA	NA	NA	NA	N	N	W	T	T	T	W	A	A	N	T	T	N	W	T	N	N	N	N	T	A	T	A	W	N	T	T	N	N	N	W	A	N	N	T	N	W	A	N
TP1562	C/G	0	1562	+	NA	NA	NA	NA	NA	NA	C	G	C	S	C	C	C	G	G	N	C	C	C	N	C	N	C	N	N	C	S	N	N	C	N	C	C	C	G	C	N	G	N	C	C	N	C	N	C
TP1573	A/G	0	1573	+	NA	NA	NA	NA	NA	NA	A	R	R	R	A	R	R	R	R	R	A	A	R	A	A	A	R	A	A	A	G	A	G	A	A	A	G	R	R	R	N	N	G	A	R	A	R	A	A
TP1574	T/G	0	1574	+	NA	NA	NA	NA	NA	NA	T	T	K	T	T	T	K	K	K	T	T	T	T	T	T	T	K	T	T	T	T	K	T	T	K	T	T	T	K	K	T	T	T	T	T	T	T	T	T
TP1585	A/T	0	1585	+	NA	NA	NA	NA	NA	NA	N	W	A	A	A	A	A	W	W	N	A	A	A	A	A	A	A	N	A	A	N	N	N	A	A	A	A	A	A	A	A	N	A	A	N	N	A	A	N
TP1592	C/G	0	1592	+	NA	NA	NA	NA	NA	NA	C	S	C	C	C	C	S	C	S	G	C	C	S	C	C	N	S	N	C	C	C	C	C	C	S	C	C	C	C	S	C	S	C	C	C	C	N	C	C
TP1601	T/G	0	1601	+	NA	NA	NA	NA	NA	NA	G	G	G	K	K	T	K	G	T	T	T	T	G	N	T	N	T	N	G	K	T	T	T	T	T	G	K	T	K	T	N	T	T	T	T	T	T	K	K
TP1639	A/G	0	1639	+	NA	NA	NA	NA	NA	NA	A	R	A	N	A	N	A	G	R	R	A	A	A	A	A	N	A	N	A	A	N	A	N	A	N	A	A	R	N	R	N	R	A	A	A	N	A	N	A
TP1640	G/T	0	1640	+	NA	NA	NA	NA	NA	NA	N	N	N	G	K	G	G	N	G	G	G	G	G	G	G	N	G	N	G	G	G	G	K	G	T	G	G	G	G	G	G	N	G	N	G	G	G	N	K
TP1641	A/G	0	1641	+	NA	NA	NA	NA	NA	NA	A	A	A	A	R	A	A	N	A	N	A	R	A	R	A	A	A	N	N	A	N	A	N	N	A	A	N	G	G	N	A	A	A	N	N	A	N	A	N
TP1682	T/C	0	1682	+	NA	NA	NA	NA	NA	NA	C	Y	T	Y	T	Y	T	T	Y	Y	Y	Y	Y	Y	Y	T	C	N	Y	Y	T	T	T	Y	T	Y	T	T	T	T	T	T	T	Y	C	N	T	Y	T
TP1683	T/C	0	1683	+	NA	NA	NA	NA	NA	NA	N	C	Y	C	T	T	T	T	Y	T	T	T	Y	T	T	N	T	T	T	T	N	C	N	T	T	T	T	T	Y	N	N	N	T	N	N	N	T	N	T
TP1702	G/A	0	1702	+	NA	NA	NA	NA	NA	NA	N	A	A	A	G	G	G	G	G	N	G	G	A	G	G	G	N	N	N	G	N	N	G	N	N	G	N	G	G	G	G	N	G	G	N	G	G	N	G
TP1707	G/A	0	1707	+	NA	NA	NA	NA	NA	NA	N	G	N	G	G	R	R	R	G	N	R	G	G	G	G	N	G	N	R	N	N	N	N	N	G	G	G	G	R	N	G	G	A	N	N	N	G	N	A
TP1737	A/T	0	1737	+	NA	NA	NA	NA	NA	NA	A	W	W	W	A	A	A	W	T	A	A	A	W	A	A	A	N	N	A	A	W	W	A	A	T	A	A	A	N	A	W	N	A	A	N	N	A	N	A
TP1763	C/T	0	1763	+	NA	NA	NA	NA	NA	NA	C	Y	C	C	C	C	C	Y	Y	Y	C	C	Y	C	C	N	Y	N	C	C	C	C	C	C	C	C	C	C	C	Y	C	Y	C	C	C	C	C	C	C
TP1775	T/A	0	1775	+	NA	NA	NA	NA	NA	NA	N	W	T	T	T	T	T	W	W	W	T	T	W	T	T	T	W	T	T	T	W	T	T	T	W	T	T	W	W	W	W	A	T	T	T	N	T	T	T
TP1782	A/G	0	1782	+	NA	NA	NA	NA	NA	NA	N	A	R	R	A	A	A	A	G	N	A	A	A	A	A	A	A	N	A	N	A	R	A	N	N	A	N	A	A	A	A	R	N	A	N	N	A	N	A
TP1783	A/T	0	1783	+	NA	NA	NA	NA	NA	NA	A	W	W	W	A	W	W	W	W	W	A	A	W	A	A	A	W	N	A	A	T	A	W	A	W	A	A	W	W	W	W	W	W	A	W	A	W	A	A
TP1835	G/A	0	1835	+	NA	NA	NA	NA	NA	NA	G	N	N	G	G	G	G	N	A	G	G	G	G	R	G	G	R	G	G	R	G	G	G	G	G	G	R	N	R	N	N	G	G	R	G	R	G	G	G
TP1873	C/T	0	1873	+	NA	NA	NA	NA	NA	NA	C	N	C	C	C	C	C	T	C	C	C	C	Y	C	N	C	C	N	C	N	C	C	C	C	N	C	C	N	N	N	T	N	C	C	C	N	N	N	N
TP1879	G/A	0	1879	+	NA	NA	NA	NA	NA	NA	G	G	R	R	G	G	G	A	A	R	G	G	G	G	G	G	N	N	N	G	G	N	A	G	A	G	G	A	N	A	A	N	G	G	N	N	G	N	N
TP1884	A/G	0	1884	+	NA	NA	NA	NA	NA	NA	A	A	R	A	G	A	R	A	A	A	R	R	A	A	R	G	A	G	A	A	A	A	A	A	N	A	R	A	R	A	R	A	R	N	G	G	G	R	G
TP1892	A/G	0	1892	+	NA	NA	NA	NA	NA	NA	A	A	R	G	A	A	A	A	R	A	A	A	R	A	A	A	A	A	A	A	A	A	A	N	A	A	A	A	A	A	A	A	A	A	A	N	A	A	A
TP1898	A/C	0	1898	+	NA	NA	NA	NA	NA	NA	A	M	A	A	A	A	A	A	C	M	A	A	A	A	A	A	A	N	A	A	A	A	N	N	M	A	N	M	C	A	N	C	N	N	A	A	A	A	A
TP1899	C/T	0	1899	+	NA	NA	NA	NA	NA	NA	N	C	C	T	C	C	C	Y	Y	C	C	C	C	C	C	C	N	N	C	C	C	C	C	C	C	C	N	C	N	N	N	T	C	N	N	N	N	C	N
TP1900	T/A	0	1900	+	NA	NA	NA	NA	NA	NA	T	W	W	W	T	T	T	A	A	W	T	T	W	T	T	T	W	N	T	T	W	T	T	T	W	T	T	A	A	W	W	W	T	T	T	T	T	T	T
TP1912	T/C	0	1912	+	NA	NA	NA	NA	NA	NA	T	Y	T	T	T	T	T	Y	Y	Y	Y	T	Y	T	T	T	T	T	Y	T	Y	T	T	T	Y	T	T	T	Y	Y	T	Y	T	T	T	T	T	T	T
TP1913	T/C	0	1913	+	NA	NA	NA	NA	NA	NA	C	Y	T	Y	T	T	Y	T	T	N	Y	C	C	Y	Y	C	T	N	C	T	T	N	T	C	T	Y	C	C	N	N	N	N	N	T	N	N	C	C	T
TP1921	G/A	0	1921	+	NA	NA	NA	NA	NA	NA	G	G	G	G	G	R	G	N	G	G	G	G	G	R	G	N	G	N	G	G	N	G	G	G	N	G	G	N	N	N	N	G	N	N	N	G	R	G	N
TP1940	T/A	0	1940	+	NA	NA	NA	NA	NA	NA	T	W	W	W	T	W	W	W	W	W	T	T	W	T	T	T	W	N	T	T	A	T	A	T	W	T	T	W	W	W	W	W	W	T	W	A	W	T	T
TP1997	T/C	0	1997	+	NA	NA	NA	NA	NA	NA	T	T	T	T	T	T	Y	Y	N	T	T	T	N	T	T	T	N	T	N	T	N	T	T	T	N	T	T	T	T	T	T	N	T	T	N	T	T	N	T
TP2001	G/A	0	2001	+	NA	NA	NA	NA	NA	NA	G	R	G	G	G	G	G	G	R	N	G	G	G	G	G	N	R	N	G	G	G	N	G	G	N	G	G	G	G	G	G	N	G	N	A	N	N	G	N
TP2007	C/A	0	2007	+	NA	NA	NA	NA	NA	NA	C	C	M	C	C	C	C	A	N	C	C	C	C	C	C	C	M	C	C	C	C	N	C	N	C	C	C	C	N	C	C	C	N	C	N	N	C	C	C
TP2009	C/A	0	2009	+	NA	NA	NA	NA	NA	NA	N	N	M	M	C	M	M	C	C	N	C	C	A	M	A	M	C	C	C	A	C	C	N	N	N	M	A	C	A	A	N	C	N	A	A	N	A	C	A
TP2055	A/C	0	2055	+	NA	NA	NA	NA	NA	NA	A	M	M	M	A	A	A	C	C	A	A	A	M	A	A	N	M	N	A	A	M	M	C	N	M	A	A	C	M	M	M	N	A	A	A	N	N	A	A
TP2084	A/G	0	2084	+	NA	NA	NA	NA	NA	NA	A	R	R	R	R	R	R	R	R	R	A	A	R	A	A	R	A	N	A	A	R	G	R	A	G	A	R	R	R	R	A	R	A	A	G	N	A	A	R
TP2140	T/A	0	2140	+	NA	NA	NA	NA	NA	NA	N	N	T	T	A	T	A	T	T	T	T	A	A	T	T	N	T	N	T	N	N	T	N	T	N	A	N	T	N	T	N	T	T	W	A	T	A	T	A
TP2185	T/C	0	2185	+	NA	NA	NA	NA	NA	NA	C	T	T	T	C	T	C	T	T	Y	C	C	T	C	T	N	N	N	C	T	T	T	T	C	N	N	N	T	T	N	T	N	N	N	N	N	C	N	N
TP2195	A/G	0	2195	+	NA	NA	NA	NA	NA	NA	A	G	A	A	A	R	A	A	A	A	N	G	A	A	A	N	A	A	A	A	G	N	A	A	R	A	A	A	A	A	A	A	A	G	N	N	N	A	A
TP2246	C/T	0	2246	+	NA	NA	NA	NA	NA	NA	N	C	C	C	C	Y	Y	C	C	C	C	C	N	Y	C	C	C	N	N	N	T	C	C	N	C	C	N	C	N	T	T	C	N	N	T	N	T	C	C
TP2274	C/T	0	2274	+	NA	NA	NA	NA	NA	NA	T	T	Y	Y	Y	Y	Y	Y	Y	Y	Y	C	Y	Y	Y	C	Y	T	T	Y	T	Y	T	C	N	Y	T	Y	C	C	N	C	T	C	T	N	T	Y	Y
TP2276	C/T	0	2276	+	NA	NA	NA	NA	NA	NA	Y	C	C	Y	C	Y	C	C	Y	C	N	Y	C	Y	C	C	N	C	N	Y	C	N	Y	C	N	C	Y	C	C	N	N	N	C	T	N	N	C	C	Y
TP2286	A/C	0	2286	+	NA	NA	NA	NA	NA	NA	A	N	A	A	A	M	A	A	A	A	A	N	A	A	A	A	A	A	A	A	C	A	A	A	C	A	A	N	A	A	N	N	N	A	A	A	A	N	A
TP2293	A/G	0	2293	+	NA	NA	NA	NA	NA	NA	A	G	R	R	A	A	A	G	G	A	A	A	R	A	R	R	G	G	R	A	G	A	A	A	R	A	A	A	R	R	R	A	N	A	A	N	G	G	R
TP2295	A/G	0	2295	+	NA	NA	NA	NA	NA	NA	A	A	A	A	A	A	A	A	A	A	A	A	A	A	A	A	A	N	A	A	A	A	A	A	A	A	A	A	A	A	R	A	A	A	A	N	A	A	A
TP2299	G/A	0	2299	+	NA	NA	NA	NA	NA	NA	G	G	R	R	G	G	G	R	A	G	G	G	G	G	G	G	R	N	G	G	R	N	G	G	G	G	G	N	G	G	R	G	G	G	G	N	G	N	G
TP2334	C/T	0	2334	+	NA	NA	NA	NA	NA	NA	C	C	C	C	C	C	C	Y	Y	C	C	C	C	C	C	C	Y	N	C	C	C	C	C	C	Y	C	C	C	Y	C	N	N	C	C	C	N	C	N	C
TP2340	T/C	0	2340	+	NA	NA	NA	NA	NA	NA	T	C	T	T	T	T	T	T	C	C	T	T	T	T	T	N	T	N	T	T	T	T	N	N	N	T	C	T	N	N	T	T	T	T	N	N	N	T	N
TP2344	G/A	0	2344	+	NA	NA	NA	NA	NA	NA	G	G	R	R	G	A	G	A	A	G	R	G	G	R	G	G	A	N	G	G	A	N	N	N	N	A	G	A	N	N	N	N	G	G	N	N	N	G	G
TP2403	A/G	0	2403	+	NA	NA	NA	NA	NA	NA	R	A	R	A	A	R	R	A	A	R	R	R	A	A	A	A	A	N	N	A	N	N	A	A	A	R	A	A	A	A	R	A	A	G	A	A	A	A	A
TP2418	C/A	0	2418	+	NA	NA	NA	NA	NA	NA	C	C	N	C	C	C	C	C	M	N	C	C	C	C	N	C	C	C	C	C	C	N	M	C	A	C	C	N	C	N	C	A	N	C	C	N	C	C	C
TP2428	C/T	0	2428	+	NA	NA	NA	NA	NA	NA	N	Y	C	C	C	C	Y	Y	Y	C	C	C	Y	C	C	C	Y	N	Y	C	C	C	C	N	N	C	C	C	C	Y	C	T	C	C	C	N	C	N	C
TP2440	G/A	0	2440	+	NA	NA	NA	NA	NA	NA	N	G	G	G	G	G	R	G	N	G	G	G	R	G	G	N	G	N	A	G	G	N	G	R	N	G	G	G	G	G	G	N	R	G	N	N	G	A	G
TP2475	C/A	0	2475	+	NA	NA	NA	NA	NA	NA	A	C	C	C	N	C	M	M	C	C	C	C	C	C	C	C	C	C	N	C	C	N	C	M	C	C	C	N	C	C	C	M	C	C	C	N	M	C	C
TP2513	T/C	0	2513	+	NA	NA	NA	NA	NA	NA	T	Y	T	T	T	Y	T	Y	Y	C	T	T	Y	T	N	N	Y	N	T	T	C	T	T	T	Y	T	Y	T	Y	C	T	C	T	T	N	T	T	N	N
TP2525	G/A	0	2525	+	NA	NA	NA	NA	NA	NA	G	A	R	R	G	G	G	N	A	G	G	G	R	G	G	A	A	N	R	G	N	G	N	N	G	G	A	G	N	N	N	N	G	G	N	N	A	G	R
TP2530	T/C	0	2530	+	NA	NA	NA	NA	NA	NA	T	T	Y	Y	T	Y	Y	Y	Y	C	T	T	T	T	T	T	C	N	T	T	C	T	C	N	Y	T	T	Y	Y	Y	C	N	N	T	N	N	C	T	T
TP2557	A/T	0	2557	+	NA	NA	NA	NA	NA	NA	A	T	T	T	W	W	A	A	N	N	A	N	T	A	T	T	A	A	A	W	A	A	N	N	T	N	A	A	W	A	T	N	N	T	N	N	A	N	W
TP2566	T/C	0	2566	+	NA	NA	NA	NA	NA	NA	T	T	T	T	T	T	T	T	T	T	T	T	T	T	T	Y	T	N	T	T	T	T	N	T	T	T	T	T	T	N	N	N	N	N	T	N	Y	N	Y
TP2593	T/C	0	2593	+	NA	NA	NA	NA	NA	NA	T	Y	T	T	T	T	T	Y	T	Y	T	T	Y	T	T	T	Y	N	T	T	Y	T	T	T	Y	T	T	T	Y	Y	T	N	T	T	T	N	T	T	T
TP2594	T/G	0	2594	+	NA	NA	NA	NA	NA	NA	T	K	K	K	T	T	T	K	K	K	T	T	K	T	T	T	T	T	T	T	K	K	K	T	K	T	T	K	K	K	K	K	T	T	T	T	T	T	T
TP2595	A/T	0	2595	+	NA	NA	NA	NA	NA	NA	N	T	A	A	A	A	A	A	T	A	A	A	A	A	A	N	A	N	A	A	W	A	A	A	N	A	A	A	W	W	N	A	A	A	N	A	A	N	N
TP2607	T/C	0	2607	+	NA	NA	NA	NA	NA	NA	T	Y	T	T	T	T	Y	Y	Y	T	T	T	T	T	T	T	Y	N	T	T	T	T	T	N	Y	T	T	T	T	Y	T	N	T	T	T	N	T	N	N
TP2608	A/G	0	2608	+	NA	NA	NA	NA	NA	NA	A	N	R	R	A	A	A	G	G	N	A	A	A	A	A	A	N	N	N	N	A	R	G	N	G	A	N	R	G	R	R	N	N	A	N	N	N	A	A
TP2633	C/A	0	2633	+	NA	NA	NA	NA	NA	NA	A	C	C	C	C	C	A	A	A	C	M	C	M	M	M	C	A	N	M	A	C	C	N	C	N	M	N	N	N	C	N	A	C	A	N	N	N	C	C
TP2634	G/A	0	2634	+	NA	NA	NA	NA	NA	NA	G	R	N	G	G	G	G	A	R	R	G	N	G	G	G	N	G	N	G	G	R	N	G	N	N	G	G	G	G	N	N	N	N	N	N	N	N	N	G
TP2644	C/T	0	2644	+	NA	NA	NA	NA	NA	NA	C	C	N	C	C	C	Y	C	C	C	Y	T	Y	T	C	C	C	N	C	C	Y	N	C	N	C	Y	C	C	C	C	N	C	N	C	C	N	N	N	C
TP2658	T/G	0	2658	+	NA	NA	NA	NA	NA	NA	T	G	K	K	T	K	K	K	K	K	T	T	K	T	T	T	T	T	T	T	G	T	G	N	G	T	T	K	T	K	G	N	K	T	K	G	K	T	T
TP2662	G/A	0	2662	+	NA	NA	NA	NA	NA	NA	G	G	G	G	R	G	A	G	N	G	G	G	N	G	N	N	G	A	G	G	G	G	N	G	N	G	R	G	G	G	N	G	N	N	N	N	G	G	R
TP2669	C/T	0	2669	+	NA	NA	NA	NA	NA	NA	C	Y	Y	Y	C	C	C	Y	T	Y	C	C	Y	C	C	C	Y	N	C	C	Y	Y	Y	C	C	C	C	C	Y	C	Y	C	C	C	C	N	C	C	C
TP2694	T/G	0	2694	+	NA	NA	NA	NA	NA	NA	T	T	T	T	T	T	T	T	T	N	T	T	T	T	N	N	T	N	T	T	T	T	N	T	T	N	T	T	T	N	T	T	T	N	T	N	T	N	T
TP2740	T/C	0	2740	+	NA	NA	NA	NA	NA	NA	Y	T	T	T	T	C	Y	T	T	T	Y	Y	Y	Y	Y	Y	T	T	T	Y	C	T	T	T	T	Y	C	Y	C	C	C	T	C	Y	C	C	Y	T	Y
TP2743	C/T	0	2743	+	NA	NA	NA	NA	NA	NA	N	N	Y	Y	C	Y	C	N	T	N	Y	C	C	Y	C	C	N	N	C	C	T	C	C	C	T	C	N	C	N	C	N	N	C	N	C	N	C	C	C
TP2751	T/C	0	2751	+	NA	NA	NA	NA	NA	NA	Y	Y	Y	C	N	Y	N	T	Y	T	T	T	T	T	C	N	T	N	N	T	N	N	T	T	Y	T	N	T	Y	T	N	C	C	C	N	N	C	N	N
TP2752	G/C	0	2752	+	NA	NA	NA	NA	NA	NA	S	S	S	S	S	S	S	S	S	N	S	S	S	S	C	C	G	N	N	S	G	S	N	N	G	S	G	S	G	G	N	N	N	G	G	N	C	C	G
TP2774	A/G	0	2774	+	NA	NA	NA	NA	NA	NA	R	A	A	A	R	A	R	A	A	G	R	R	A	R	A	A	A	G	A	R	A	A	R	A	A	R	R	G	G	A	G	G	A	A	R	N	A	A	G
TP2776	T/C	0	2776	+	NA	NA	NA	NA	NA	NA	N	N	C	Y	T	T	T	C	C	T	T	T	Y	T	T	T	T	N	T	T	N	Y	T	T	T	T	T	C	T	Y	N	N	N	T	N	N	T	N	T
TP2783	C/T	0	2783	+	NA	NA	NA	NA	NA	NA	C	C	Y	C	C	Y	C	C	C	C	C	Y	C	C	C	Y	C	N	C	C	C	N	C	N	C	C	C	C	C	C	C	N	Y	Y	T	C	C	C	C
TP2795	G/A	0	2795	+	NA	NA	NA	NA	NA	NA	G	G	R	R	G	G	G	A	A	G	G	G	G	R	G	N	A	N	G	G	R	G	G	G	G	G	R	G	G	A	G	A	G	G	G	G	G	G	G
TP2815	A/G	0	2815	+	NA	NA	NA	NA	NA	NA	A	N	R	R	A	G	A	G	G	A	A	A	G	R	N	N	A	N	A	A	G	G	R	N	N	A	A	G	G	G	N	N	A	A	A	A	A	N	N
TP2827	A/G	0	2827	+	NA	NA	NA	NA	NA	NA	R	A	A	A	A	A	A	A	A	R	A	A	A	A	R	A	A	A	A	R	A	A	A	A	R	G	A	A	A	A	A	N	A	G	R	N	A	A	A
TP2829	A/C	0	2829	+	NA	NA	NA	NA	NA	NA	A	M	M	A	A	A	M	M	M	A	A	A	A	A	A	A	M	N	A	A	A	M	A	A	C	A	A	A	M	M	A	M	A	A	A	A	A	A	M
TP2831	T/C	0	2831	+	NA	NA	NA	NA	NA	NA	C	T	T	T	T	T	T	T	T	T	Y	T	N	T	T	T	T	N	T	Y	Y	N	Y	N	T	Y	T	T	T	T	T	T	T	T	T	T	T	T	T
TP2834	A/C	0	2834	+	NA	NA	NA	NA	NA	NA	N	M	C	N	C	C	M	M	A	A	C	N	A	N	A	C	A	N	N	N	A	M	C	N	A	N	A	M	A	A	A	A	A	C	A	N	A	C	A
TP2876	C/A	0	2876	+	NA	NA	NA	NA	NA	NA	C	M	C	C	C	C	M	M	M	M	C	C	M	C	C	C	M	N	C	C	M	M	A	N	M	C	M	A	A	M	M	C	N	C	C	C	C	C	C
TP2881	T/G	0	2881	+	NA	NA	NA	NA	NA	NA	K	T	K	K	T	T	G	G	G	G	K	T	G	K	K	N	G	N	T	T	G	K	K	G	G	K	N	N	T	G	T	N	T	N	K	T	T	K	T
TP2883	A/T	0	2883	+	NA	NA	NA	NA	NA	NA	A	N	A	A	W	A	W	A	A	N	A	A	A	T	A	T	A	N	A	W	A	N	T	N	N	A	N	A	A	A	N	N	N	A	N	N	N	A	N
TP2899	C/T	0	2899	+	NA	NA	NA	NA	NA	NA	C	C	C	Y	C	Y	Y	N	Y	C	C	C	C	C	C	N	Y	C	C	C	T	C	T	N	Y	C	C	Y	C	N	N	N	T	C	N	C	C	N	C
TP2909	T/A	0	2909	+	NA	NA	NA	NA	NA	NA	W	T	T	W	T	W	W	T	T	A	W	T	W	T	A	T	T	T	A	T	T	T	A	A	T	W	A	W	A	T	W	N	N	T	N	N	W	A	W
TP2916	A/T	0	2916	+	NA	NA	NA	NA	NA	NA	A	N	A	A	W	A	A	A	A	A	W	T	T	T	A	A	A	T	A	W	N	A	N	A	T	T	T	N	A	T	T	N	N	A	N	N	A	A	A
TP2924	G/C	0	2924	+	NA	NA	NA	NA	NA	NA	G	N	G	G	G	G	G	N	S	G	G	G	G	G	G	G	C	N	N	G	N	G	N	N	G	G	G	G	N	G	G	N	N	G	N	N	G	N	G
TP2927	C/T	0	2927	+	NA	NA	NA	NA	NA	NA	C	C	C	C	C	C	C	C	C	C	C	C	C	C	C	C	C	N	C	C	C	Y	C	C	Y	C	C	C	Y	C	C	C	C	C	C	N	C	C	C
TP2939	G/A	0	2939	+	NA	NA	NA	NA	NA	NA	G	A	G	R	G	G	G	R	R	G	G	G	A	G	G	N	G	G	N	G	R	G	N	G	R	G	G	N	R	N	N	G	G	N	N	G	N	N	G
TP2947	C/G	0	2947	+	NA	NA	NA	NA	NA	NA	C	S	C	C	C	C	S	S	S	S	C	C	S	C	C	C	S	N	C	C	S	S	S	C	S	C	S	S	S	S	S	S	C	C	C	C	C	C	C
TP2954	A/G	0	2954	+	NA	NA	NA	NA	NA	NA	A	R	R	R	R	R	R	R	R	R	A	A	R	R	A	A	A	N	A	A	R	G	R	A	R	A	R	R	R	R	A	R	A	A	R	N	A	A	R
TP2958	T/A	0	2958	+	NA	NA	NA	NA	NA	NA	T	T	T	T	W	T	W	T	T	T	T	T	T	W	T	W	T	A	T	W	T	T	W	T	W	T	W	T	T	T	T	T	W	T	W	A	W	T	W
TP2986	T/C	0	2986	+	NA	NA	NA	NA	NA	NA	N	Y	T	T	N	T	T	C	N	Y	T	T	N	T	T	N	N	N	N	T	N	T	T	T	Y	T	T	T	T	T	Y	Y	T	T	N	N	N	N	T
TP2990	T/C	0	2990	+	NA	NA	NA	NA	NA	NA	T	T	T	T	Y	T	Y	T	T	T	T	T	T	T	T	Y	T	N	T	T	T	T	T	T	C	T	Y	Y	T	T	T	N	Y	T	Y	N	Y	T	C
TP2996	G/A	0	2996	+	NA	NA	NA	NA	NA	NA	R	A	G	A	R	R	G	G	G	N	R	G	R	N	R	G	R	N	G	R	G	A	N	N	A	R	G	G	G	N	N	G	A	N	N	N	G	R	G
TP3005	T/C	0	3005	+	NA	NA	NA	NA	NA	NA	T	T	Y	Y	T	Y	T	Y	T	T	Y	Y	Y	Y	Y	T	T	N	Y	T	T	Y	T	Y	T	Y	T	Y	T	T	T	N	T	T	T	T	T	T	T
TP3036	T/C	0	3036	+	NA	NA	NA	NA	NA	NA	N	T	T	T	T	T	Y	T	T	T	T	C	T	Y	T	Y	T	N	T	Y	C	T	T	N	T	Y	T	N	T	T	T	N	T	T	T	N	Y	T	T
TP3041	C/T	0	3041	+	NA	NA	NA	NA	NA	NA	C	N	C	Y	C	T	C	T	Y	Y	N	C	T	C	C	N	C	N	N	C	N	N	C	C	N	C	N	C	C	T	C	C	C	C	C	C	C	C	N
TP3053	T/C	0	3053	+	NA	NA	NA	NA	NA	NA	T	T	T	T	T	T	T	T	T	T	T	T	T	T	T	T	T	N	T	T	T	N	T	T	N	T	Y	T	T	T	N	T	N	C	C	N	T	N	T
TP3065	A/G	0	3065	+	NA	NA	NA	NA	NA	NA	A	N	A	A	R	A	G	A	N	N	A	A	A	A	A	A	N	G	A	A	A	A	N	N	A	A	R	A	A	A	N	N	A	A	G	N	G	A	G
TP3069	C/T	0	3069	+	NA	NA	NA	NA	NA	NA	C	C	T	Y	Y	Y	Y	N	C	Y	Y	Y	C	C	C	T	Y	N	Y	C	T	C	T	T	C	Y	T	C	N	N	N	C	C	T	N	C	C	N	T
TP3136	G/C	0	3136	+	NA	NA	NA	NA	NA	NA	G	N	G	S	G	G	G	G	S	C	G	G	G	G	G	G	S	N	G	G	G	G	N	G	S	G	G	G	G	S	G	G	G	G	G	N	G	G	G
TP3172	C/T	0	3172	+	NA	NA	NA	NA	NA	NA	C	Y	C	C	C	C	C	C	Y	C	C	C	Y	C	C	N	C	N	C	C	Y	C	C	C	T	C	Y	N	N	C	N	Y	C	N	C	N	N	C	C
TP3182	A/G	0	3182	+	NA	NA	NA	NA	NA	NA	A	G	R	R	A	R	A	R	R	G	A	A	R	A	A	A	R	A	A	A	R	A	R	A	A	A	A	G	G	N	A	N	A	A	G	N	R	A	A
TP3191	G/T	0	3191	+	NA	NA	NA	NA	NA	NA	G	K	K	K	G	G	G	G	N	G	G	G	T	G	G	G	G	N	G	G	N	N	G	G	N	G	N	G	K	T	G	N	G	G	N	N	G	N	N
TP3206	G/A	0	3206	+	NA	NA	NA	NA	NA	NA	R	A	G	A	R	A	R	R	R	G	R	N	A	R	R	N	G	N	G	A	G	G	R	G	G	R	G	A	G	G	R	N	A	G	G	G	G	N	G
TP3207	T/A	0	3207	+	NA	NA	NA	NA	NA	NA	T	T	T	T	T	T	T	T	A	T	T	T	W	T	T	T	A	N	T	T	T	T	T	T	T	T	T	T	T	T	T	T	T	T	T	N	T	N	T
TP3235	T/A	0	3235	+	NA	NA	NA	NA	NA	NA	T	W	T	W	T	T	W	A	A	A	T	T	W	T	T	T	N	N	N	T	A	N	T	N	A	T	N	T	T	W	N	N	N	T	T	N	T	N	T
TP3243	C/T	0	3243	+	NA	NA	NA	NA	NA	NA	C	C	C	C	Y	Y	C	C	C	C	C	C	C	C	C	N	C	N	C	C	Y	C	Y	C	Y	C	C	C	Y	C	C	C	T	T	Y	N	C	C	C
TP3281	T/A	0	3281	+	NA	NA	NA	NA	NA	NA	T	W	W	W	T	W	T	W	A	W	W	T	W	T	T	T	W	N	T	T	A	T	A	T	W	T	T	W	W	W	A	A	W	T	T	N	T	T	T
TP3286	A/G	0	3286	+	NA	NA	NA	NA	NA	NA	A	A	N	A	R	A	A	A	A	A	A	N	A	A	A	A	A	N	A	N	A	A	N	A	A	A	G	A	N	N	A	N	R	A	A	N	A	N	G
TP3305	A/G	0	3305	+	NA	NA	NA	NA	NA	NA	A	R	R	R	A	A	A	G	G	A	A	N	A	A	A	N	A	N	A	A	G	A	N	A	N	A	A	N	R	A	R	A	N	A	A	N	A	A	N
TP3337	C/A	0	3337	+	NA	NA	NA	NA	NA	NA	C	M	C	M	C	C	C	M	C	C	C	C	C	C	C	C	C	C	C	C	M	C	M	C	C	C	C	C	C	C	M	C	C	C	C	N	C	C	C
TP3351	A/C	0	3351	+	NA	NA	NA	NA	NA	NA	A	C	M	M	M	A	A	C	C	M	A	A	M	A	A	M	C	N	M	A	M	A	A	M	M	A	M	M	M	M	M	M	A	A	A	C	C	C	M
TP3362	A/G	0	3362	+	NA	NA	NA	NA	NA	NA	A	R	A	R	A	A	A	R	R	G	A	A	R	A	A	A	A	N	A	A	R	A	A	N	R	A	A	A	A	R	A	A	A	A	N	N	A	A	A
TP3387	G/A	0	3387	+	NA	NA	NA	NA	NA	NA	G	G	G	G	R	G	R	G	G	G	G	G	G	G	G	A	G	N	G	G	G	G	G	G	G	G	A	G	N	G	R	G	G	G	G	G	G	G	A
TP3392	T/C	0	3392	+	NA	NA	NA	NA	NA	NA	T	Y	Y	T	T	T	T	T	Y	Y	T	T	Y	T	T	T	Y	N	T	T	T	T	Y	T	T	T	T	T	T	T	T	Y	T	T	T	T	T	N	T
TP3414	A/C	0	3414	+	NA	NA	NA	NA	NA	NA	A	M	A	M	A	A	A	M	C	M	A	N	M	A	A	A	M	N	A	A	M	M	C	A	A	A	A	N	A	M	M	M	A	A	A	A	A	A	A
TP3426	A/T	0	3426	+	NA	NA	NA	NA	NA	NA	W	A	W	W	A	W	A	N	T	N	W	A	N	W	A	A	T	A	A	A	T	A	A	N	T	W	A	A	A	A	A	T	N	N	A	N	A	N	A
TP3431	A/C	0	3431	+	NA	NA	NA	NA	NA	NA	A	M	A	A	A	A	M	M	M	A	A	A	C	A	A	A	M	A	A	A	M	A	C	A	C	A	M	N	M	M	A	C	A	A	N	A	A	N	A
TP3450	A/T	0	3450	+	NA	NA	NA	NA	NA	NA	N	A	T	W	A	A	A	T	T	T	A	N	A	A	A	A	N	N	N	A	N	A	T	N	N	A	N	T	N	N	N	A	A	A	A	N	A	N	A
TP3501	G/A	0	3501	+	NA	NA	NA	NA	NA	NA	G	R	R	R	G	G	R	R	R	R	G	G	R	G	G	G	G	N	G	G	R	R	A	G	G	G	G	N	G	R	G	N	G	G	G	N	G	G	G
TP3507	T/A	0	3507	+	NA	NA	NA	NA	NA	NA	T	T	T	T	T	W	T	T	T	T	T	T	T	W	W	T	T	N	T	W	W	T	W	T	W	T	T	W	T	W	T	T	T	T	T	N	T	T	T
TP3512	A/T	0	3512	+	NA	NA	NA	NA	NA	NA	A	T	W	W	A	W	W	W	W	W	A	A	W	A	A	A	W	A	A	A	T	A	T	A	T	A	A	W	A	A	T	W	A	N	W	N	W	A	A
TP3519	G/A	0	3519	+	NA	NA	NA	NA	NA	NA	G	A	G	G	G	G	G	R	R	A	G	N	G	G	G	G	N	N	N	G	G	G	G	G	G	G	G	G	G	A	G	A	N	G	N	G	G	G	G
TP3642	C/T	0	3642	+	NA	NA	NA	NA	NA	NA	N	C	C	Y	Y	Y	C	C	N	C	C	T	C	C	Y	N	Y	Y	T	T	N	T	C	T	C	C	N	Y	T	C	C	N	N	N	T	N	C	C	C
TP3663	G/A	0	3663	+	NA	NA	NA	NA	NA	NA	G	G	G	G	G	G	R	N	G	G	G	G	G	G	G	N	G	N	G	G	G	G	G	G	A	G	G	G	G	N	G	G	G	G	G	N	N	N	N
TP3684	A/G	0	3684	+	NA	NA	NA	NA	NA	NA	N	N	A	A	G	R	G	A	N	A	A	A	A	G	G	G	A	N	A	R	A	N	G	A	A	G	A	A	A	A	N	N	N	A	A	N	N	A	N
TP3692	T/C	0	3692	+	NA	NA	NA	NA	NA	NA	C	T	T	T	Y	T	N	T	T	T	T	N	Y	T	T	N	T	N	N	Y	N	T	N	N	N	Y	Y	T	T	T	T	N	N	Y	N	N	N	T	C
TP3726	G/T	0	3726	+	NA	NA	NA	NA	NA	NA	G	T	T	T	G	G	G	T	T	G	G	G	T	G	G	G	T	G	G	G	K	T	T	G	T	G	K	T	G	G	T	T	G	G	G	G	G	G	K
TP3737	A/G	0	3737	+	NA	NA	NA	NA	NA	NA	A	A	A	A	A	A	A	A	N	A	A	A	A	A	A	R	A	A	A	A	A	A	A	A	A	A	R	A	A	A	A	A	A	G	G	A	A	A	A
TP3756	G/A	0	3756	+	NA	NA	NA	NA	NA	NA	N	N	A	N	G	G	R	N	R	G	G	G	G	G	G	G	A	N	G	G	N	G	N	G	A	G	G	N	A	A	N	A	R	G	N	G	G	N	G
TP3768	A/C	0	3768	+	NA	NA	NA	NA	NA	NA	M	M	M	M	M	A	M	C	M	M	A	A	M	A	A	M	M	N	A	M	M	M	M	A	M	M	M	A	M	M	M	C	A	A	C	A	A	A	M
TP3793	A/C	0	3793	+	NA	NA	NA	NA	NA	NA	A	A	A	A	A	C	A	A	A	A	A	M	A	A	A	A	N	N	A	A	A	M	C	A	C	A	C	A	A	A	C	C	A	N	M	A	A	N	A
TP3798	C/T	0	3798	+	NA	NA	NA	NA	NA	NA	N	C	Y	Y	Y	Y	Y	C	N	Y	C	Y	N	Y	Y	T	C	N	C	Y	N	C	C	N	C	C	C	C	Y	C	T	C	C	C	N	N	C	N	N
TP3806	C/T	0	3806	+	NA	NA	NA	NA	NA	NA	C	C	C	C	Y	C	C	C	N	C	N	C	C	C	C	C	C	N	C	C	N	C	N	N	T	N	C	C	C	C	C	C	N	C	N	N	C	C	N
TP3811	C/T	0	3811	+	NA	NA	NA	NA	NA	NA	C	N	C	Y	Y	T	C	C	C	N	Y	Y	N	C	C	C	N	N	T	Y	N	Y	C	N	C	C	T	T	T	C	N	C	Y	T	N	N	C	Y	N
TP3823	A/T	0	3823	+	NA	NA	NA	NA	NA	NA	N	A	A	W	A	A	A	N	W	A	A	A	A	A	A	A	A	N	A	A	T	A	N	N	N	A	A	N	N	T	N	N	A	A	A	A	N	N	N
TP3891	A/T	0	3891	+	NA	NA	NA	NA	NA	NA	W	W	W	A	A	N	A	W	A	N	A	W	W	A	W	N	N	N	W	W	N	N	N	T	T	W	A	W	N	N	T	A	N	A	N	N	T	T	A
TP3910	T/A	0	3910	+	NA	NA	NA	NA	NA	NA	T	N	W	T	T	T	T	W	W	T	T	T	T	T	T	N	A	N	T	T	T	A	T	T	A	T	N	T	T	A	T	N	N	N	N	N	N	T	T
TP3958	A/C	0	3958	+	NA	NA	NA	NA	NA	NA	A	A	A	A	C	A	A	A	A	A	A	M	A	A	M	C	A	A	A	A	A	A	A	A	A	A	C	A	A	A	A	N	M	A	C	A	M	A	M
TP3960	A/T	0	3960	+	NA	NA	NA	NA	NA	NA	A	A	W	A	A	A	W	W	W	A	A	A	A	A	A	A	T	A	A	A	A	T	A	A	W	A	A	A	A	W	A	A	A	A	A	A	A	A	A
TP3961	C/T	0	3961	+	NA	NA	NA	NA	NA	NA	N	Y	C	Y	C	Y	Y	C	C	Y	Y	Y	Y	Y	T	C	C	N	T	C	Y	Y	T	Y	C	C	C	T	C	C	Y	C	T	Y	C	N	C	T	C
TP4004	C/A	0	4004	+	NA	NA	NA	NA	NA	NA	C	N	M	C	C	C	C	C	N	C	M	N	C	C	C	A	C	N	N	N	C	C	C	C	C	C	C	C	C	C	C	C	N	C	C	N	C	N	M
TP4015	T/C	0	4015	+	NA	NA	NA	NA	NA	NA	N	T	T	T	C	T	Y	T	T	N	T	C	T	Y	Y	C	T	C	T	Y	N	Y	T	T	C	T	N	T	T	C	Y	N	C	C	N	N	C	T	C
TP4016	A/G	0	4016	+	NA	NA	NA	NA	NA	NA	A	A	A	A	A	A	A	N	A	N	A	A	A	A	A	A	N	N	A	A	A	N	N	N	N	N	A	A	A	A	N	A	A	N	G	N	A	A	A
TP4025	C/A	0	4025	+	NA	NA	NA	NA	NA	NA	C	C	C	C	C	A	C	C	N	C	C	C	N	C	C	N	N	N	C	M	C	C	N	N	C	C	C	C	M	C	N	C	C	C	N	N	M	M	C
TP4046	G/A	0	4046	+	NA	NA	NA	NA	NA	NA	G	G	G	R	G	R	A	A	N	N	G	G	A	R	A	G	R	N	A	R	A	N	A	R	N	R	N	R	G	N	G	A	N	G	A	G	G	A	G
TP4112	G/A	0	4112	+	NA	NA	NA	NA	NA	NA	G	N	G	G	R	G	R	N	G	G	G	G	G	G	G	N	G	A	G	G	G	G	G	G	A	G	N	G	G	G	G	N	R	R	G	N	A	N	R
TP4158	T/C	0	4158	+	NA	NA	NA	NA	NA	NA	Y	T	T	T	Y	T	T	T	N	T	T	C	Y	T	T	C	N	C	T	Y	N	T	T	Y	T	C	N	N	T	T	T	N	T	T	N	N	Y	N	C
TP4164	G/A	0	4164	+	NA	NA	NA	NA	NA	NA	G	G	G	G	R	G	R	G	N	G	G	A	G	G	G	N	G	N	N	G	G	N	G	N	G	G	G	G	G	G	A	N	N	A	N	N	G	N	N
TP4166	C/T	0	4166	+	NA	NA	NA	NA	NA	NA	C	C	C	C	C	C	C	C	C	C	C	C	C	C	Y	N	C	N	C	T	C	C	T	N	T	C	C	C	C	N	C	N	N	C	N	C	C	N	C
TP4171	G/A	0	4171	+	NA	NA	NA	NA	NA	NA	G	N	G	G	G	A	G	N	G	G	G	G	R	G	G	N	G	N	R	A	G	A	G	A	G	G	N	G	N	N	N	N	G	G	N	N	N	N	G
TP4178	G/T	0	4178	+	NA	NA	NA	NA	NA	NA	G	T	T	T	G	G	G	G	G	G	K	K	T	G	T	N	G	N	N	G	G	G	G	N	T	G	N	G	N	N	N	G	G	G	G	N	G	K	G
TP4186	C/T	0	4186	+	NA	NA	NA	NA	NA	NA	C	T	Y	Y	Y	C	Y	N	T	C	C	Y	Y	C	Y	N	T	N	C	C	T	N	Y	C	T	C	T	C	T	N	C	N	C	N	N	N	T	T	Y
TP4196	G/A	0	4196	+	NA	NA	NA	NA	NA	NA	G	G	R	R	G	G	G	N	A	G	G	G	N	A	R	N	A	G	G	G	A	N	G	N	N	G	A	G	G	A	N	N	G	G	N	N	N	N	N
TP4201	C/T	0	4201	+	NA	NA	NA	NA	NA	NA	C	C	C	C	Y	C	Y	C	C	N	C	C	C	C	C	N	C	N	C	C	N	N	C	C	T	C	N	C	C	N	N	C	N	N	N	N	N	C	N
TP4225	G/A	0	4225	+	NA	NA	NA	NA	NA	NA	G	G	G	G	G	R	G	G	N	G	G	G	G	G	G	N	G	N	G	G	G	G	G	N	N	G	G	G	N	G	G	G	N	N	N	N	G	G	G
TP4323	A/C	0	4323	+	NA	NA	NA	NA	NA	NA	A	A	M	M	M	A	C	A	A	C	M	M	M	M	M	N	A	N	N	A	C	A	N	N	C	M	M	C	M	A	N	C	N	A	A	N	N	A	C
TP4445	A/G	0	4445	+	NA	NA	NA	NA	NA	NA	A	N	A	R	R	R	G	G	G	N	A	N	G	A	R	N	N	R	A	A	G	N	N	N	G	A	G	A	N	A	A	G	A	A	N	N	N	A	A
TP4484	C/T	0	4484	+	NA	NA	NA	NA	NA	NA	C	Y	C	Y	C	C	C	Y	Y	C	C	C	Y	C	C	C	C	N	C	C	C	Y	Y	C	C	C	C	C	N	C	T	N	C	C	C	N	N	C	C
TP4485	A/C	0	4485	+	NA	NA	NA	NA	NA	NA	A	M	A	A	A	A	A	M	M	M	A	A	A	A	A	A	A	N	A	A	M	N	N	N	N	A	M	A	C	C	A	A	A	N	A	N	A	A	A
TP4571	T/C	0	4571	+	NA	NA	NA	NA	NA	NA	Y	Y	T	T	T	T	Y	Y	Y	Y	T	T	Y	T	T	T	Y	N	T	T	T	T	T	T	Y	T	T	T	T	Y	T	Y	T	T	T	N	T	T	T
TP4581	A/T	0	4581	+	NA	NA	NA	NA	NA	NA	W	A	A	N	W	A	W	W	T	W	W	A	A	A	A	N	W	T	W	W	W	A	W	A	A	W	A	A	T	A	W	W	A	A	A	A	W	A	A
TP4590	C/T	0	4590	+	NA	NA	NA	NA	NA	NA	C	C	C	C	Y	Y	Y	C	C	C	Y	C	C	C	C	T	C	N	C	C	C	C	C	C	C	C	T	C	C	C	N	N	C	Y	N	C	C	C	T
TP4596	A/C	0	4596	+	NA	NA	NA	NA	NA	NA	N	A	A	A	A	A	A	A	A	A	A	A	A	A	A	M	N	N	A	A	A	A	A	A	N	N	A	A	A	A	A	N	C	C	C	A	N	N	M
TP4601	A/G	0	4601	+	NA	NA	NA	NA	NA	NA	A	R	A	A	A	A	R	R	R	R	A	A	R	A	R	A	R	N	A	A	R	G	A	A	R	A	R	A	R	R	R	R	A	A	A	N	A	A	A
TP4605	G/C	0	4605	+	NA	NA	NA	NA	NA	NA	G	G	G	G	S	S	G	G	G	G	G	G	G	G	N	G	G	N	S	G	G	G	N	G	N	N	G	G	G	N	G	S	G	G	N	G	G	G	G
TP4712	G/A	0	4712	+	NA	NA	NA	NA	NA	NA	N	A	R	R	G	G	G	R	A	G	G	G	R	G	N	N	N	N	G	G	R	R	G	N	N	G	G	R	N	R	A	N	N	G	N	N	G	N	G
TP4728	G/A	0	4728	+	NA	NA	NA	NA	NA	NA	G	R	A	R	G	G	G	R	R	R	G	G	R	G	G	G	G	G	G	G	R	G	R	G	R	G	G	G	R	R	R	R	G	G	G	G	G	G	G
TP4735	C/A	0	4735	+	NA	NA	NA	NA	NA	NA	N	M	M	M	C	C	C	C	M	C	C	C	C	C	C	N	C	N	C	C	C	C	C	C	C	C	C	C	C	C	C	M	C	C	N	N	C	N	C
TP4736	T/A	0	4736	+	NA	NA	NA	NA	NA	NA	T	W	W	W	T	T	T	A	A	A	T	T	W	T	T	N	W	T	T	T	W	N	W	N	W	T	N	N	W	W	T	T	T	T	T	N	T	T	T
TP4744	T/G	0	4744	+	NA	NA	NA	NA	NA	NA	T	K	T	K	T	T	T	K	K	T	T	T	K	T	T	T	T	N	T	T	K	K	T	T	K	T	T	T	T	T	K	T	T	T	T	T	T	T	T
TP4747	A/T	0	4747	+	NA	NA	NA	NA	NA	NA	A	T	A	A	A	A	A	A	A	T	A	A	T	A	A	A	N	N	A	A	T	N	A	N	N	A	W	A	W	W	N	N	N	N	A	N	N	N	A
TP4750	G/A	0	4750	+	NA	NA	NA	NA	NA	NA	G	R	R	A	N	A	R	A	R	A	G	G	N	N	G	G	R	N	G	N	N	N	A	G	R	N	G	A	R	G	R	A	A	G	G	N	R	G	G
TP4752	A/G	0	4752	+	NA	NA	NA	NA	NA	NA	G	A	A	A	R	A	R	N	N	A	R	A	N	A	A	N	A	N	A	A	A	A	G	N	N	R	A	N	A	A	N	A	A	A	A	A	A	A	N
TP4759	T/C	0	4759	+	NA	NA	NA	NA	NA	NA	T	N	T	T	Y	T	T	T	T	T	T	T	Y	T	T	T	T	N	T	T	Y	T	N	T	T	T	T	T	T	Y	T	N	T	T	N	T	T	N	T
TP4776	G/A	0	4776	+	NA	NA	NA	NA	NA	NA	N	G	G	R	G	G	G	A	A	A	G	G	A	G	G	N	N	N	G	G	G	A	G	G	G	G	R	A	G	G	N	N	G	G	N	N	G	N	G
TP4820	T/A	0	4820	+	NA	NA	NA	NA	NA	NA	T	T	T	W	T	T	T	T	W	W	T	T	T	T	T	T	W	T	T	T	W	T	W	T	W	T	T	T	T	T	T	W	T	T	T	N	T	T	T
TP4846	C/A	0	4846	+	NA	NA	NA	NA	NA	NA	C	C	C	C	C	C	M	M	M	M	C	C	C	C	C	C	M	C	C	C	M	M	M	C	M	C	C	M	M	M	C	C	M	C	M	C	C	N	C
TP4886	C/T	0	4886	+	NA	NA	NA	NA	NA	NA	T	C	C	C	C	Y	C	C	C	T	C	C	C	Y	C	C	C	N	C	C	N	T	N	C	C	Y	C	N	C	C	T	T	T	C	C	N	C	N	C
TP4901	C/T	0	4901	+	NA	NA	NA	NA	NA	NA	C	C	T	Y	C	Y	C	C	Y	C	Y	C	C	Y	Y	N	N	N	C	T	T	Y	Y	N	C	T	N	N	Y	T	C	N	N	C	N	N	N	C	N
TP5008	T/A	0	5008	+	NA	NA	NA	NA	NA	NA	N	T	T	T	W	W	W	T	T	N	T	T	T	A	T	A	T	T	T	T	N	T	A	N	A	T	W	T	T	T	T	T	A	N	N	N	T	N	A
TP5020	T/A	0	5020	+	NA	NA	NA	NA	NA	NA	T	W	T	T	T	T	W	W	W	T	T	T	W	T	T	T	W	N	T	T	T	T	T	T	W	T	T	T	T	W	T	W	T	T	T	T	T	T	T
TP5021	A/G	0	5021	+	NA	NA	NA	NA	NA	NA	A	A	A	R	A	A	A	A	R	A	A	A	A	A	A	A	R	N	A	A	R	A	R	A	R	A	A	R	A	R	A	N	A	A	N	N	A	A	A
TP5022	T/C	0	5022	+	NA	NA	NA	NA	NA	NA	Y	T	N	T	Y	Y	C	T	T	T	Y	Y	Y	Y	C	C	T	C	T	Y	T	T	T	T	Y	Y	Y	T	Y	C	T	T	C	C	C	N	T	T	C
TP5039	A/G	0	5039	+	NA	NA	NA	NA	NA	NA	N	A	A	A	A	A	R	R	A	A	A	A	A	A	A	A	R	N	A	A	A	A	A	A	A	A	A	A	R	G	A	G	A	A	A	A	A	N	A
TP5068	C/G	0	5068	+	NA	NA	NA	NA	NA	NA	G	N	N	N	S	C	G	N	N	N	C	C	N	C	N	C	N	C	C	C	N	C	C	C	G	G	C	C	C	N	G	C	N	C	G	N	C	C	C
TP5076	C/T	0	5076	+	NA	NA	NA	NA	NA	NA	C	N	T	Y	C	C	C	T	T	C	C	C	C	Y	C	N	N	N	N	C	T	T	Y	C	N	C	N	C	C	T	C	T	N	C	N	N	C	N	C
TP5085	C/G	0	5085	+	NA	NA	NA	NA	NA	NA	C	N	C	G	C	C	N	G	C	N	C	C	G	C	N	C	C	N	N	N	C	G	N	C	G	C	C	S	S	N	N	N	N	N	N	C	C	N	C
TP5110	C/A	0	5110	+	NA	NA	NA	NA	NA	NA	C	M	C	M	C	C	C	M	M	M	C	C	M	C	C	N	C	C	C	C	M	M	M	C	C	C	C	M	M	M	M	A	C	C	C	N	C	C	C
TP5111	G/A	0	5111	+	NA	NA	NA	NA	NA	NA	G	R	R	G	G	G	G	G	G	G	G	G	N	G	G	A	G	N	N	G	G	N	G	N	G	G	R	N	N	G	A	N	N	G	N	N	G	N	R
TP5115	C/T	0	5115	+	NA	NA	NA	NA	NA	NA	Y	T	Y	T	C	Y	Y	C	C	T	Y	Y	T	C	Y	C	Y	N	T	C	C	T	N	Y	T	Y	C	C	N	C	C	N	N	C	C	C	C	T	C
TP5143	G/T	0	5143	+	NA	NA	NA	NA	NA	NA	G	T	K	K	G	G	G	T	T	K	G	G	K	G	G	G	T	N	G	G	K	T	T	G	T	G	G	T	K	G	K	K	G	G	N	N	G	G	G
TP5154	G/A	0	5154	+	NA	NA	NA	NA	NA	NA	G	G	G	G	R	G	R	G	G	G	G	G	G	R	G	G	G	N	G	R	G	G	G	N	A	G	G	G	G	G	G	G	G	N	A	A	R	G	R
TP5158	C/T	0	5158	+	NA	NA	NA	NA	NA	NA	N	C	Y	C	Y	Y	Y	C	Y	Y	Y	Y	C	C	Y	N	T	N	N	C	Y	T	C	N	Y	Y	Y	C	Y	C	N	C	N	C	N	N	C	N	C
TP5181	A/G	0	5181	+	NA	NA	NA	NA	NA	NA	R	R	R	R	R	R	R	A	A	A	R	R	R	R	R	R	R	A	R	R	A	A	R	A	R	R	R	A	R	R	A	R	R	R	R	A	R	R	R
TP5183	G/A	0	5183	+	NA	NA	NA	NA	NA	NA	G	G	G	G	R	G	R	G	G	G	G	G	G	G	G	R	G	A	G	G	G	G	G	G	A	G	G	G	G	G	G	G	N	R	G	N	R	G	R
TP5186	C/G	0	5186	+	NA	NA	NA	NA	NA	NA	S	C	S	S	C	G	S	C	C	C	S	S	S	S	C	C	C	N	S	S	N	C	C	G	N	S	C	C	C	G	N	N	G	G	S	C	C	S	C
TP5199	A/T	0	5199	+	NA	NA	NA	NA	NA	NA	A	A	A	A	A	A	A	A	A	A	W	W	A	A	W	A	A	A	W	A	A	N	N	W	A	A	A	N	A	A	A	A	A	A	A	A	A	A	A
TP5206	C/A	0	5206	+	NA	NA	NA	NA	NA	NA	C	C	A	M	M	C	C	A	A	C	C	A	C	M	M	C	A	N	N	C	A	A	A	N	A	C	A	C	C	N	C	A	M	A	A	C	C	C	M
TP5218	A/T	0	5218	+	NA	NA	NA	NA	NA	NA	N	N	W	W	A	A	A	T	T	A	A	N	A	A	W	W	N	N	A	A	A	A	A	W	N	A	W	A	N	N	N	N	A	A	A	N	T	W	T
TP5254	G/A	0	5254	+	NA	NA	NA	NA	NA	NA	N	N	G	G	G	R	R	G	G	G	G	G	G	G	N	N	N	N	G	G	N	G	N	G	N	G	G	G	N	G	G	N	G	N	G	N	G	G	G
TP5270	G/A	0	5270	+	NA	NA	NA	NA	NA	NA	N	A	A	A	R	R	N	N	G	G	G	A	A	G	A	G	R	N	G	R	G	N	A	G	G	G	G	G	G	G	N	G	N	G	N	N	G	N	G
TP5279	G/A	0	5279	+	NA	NA	NA	NA	NA	NA	G	R	G	G	G	G	G	R	R	G	G	G	G	G	G	G	N	G	G	G	G	G	G	G	G	N	R	G	G	A	G	G	G	N	G	N	G	G	G
TP5282	A/G	0	5282	+	NA	NA	NA	NA	NA	NA	A	G	G	G	A	R	A	G	N	N	R	A	G	R	A	A	G	N	A	A	G	A	A	N	N	R	N	A	A	N	A	G	N	R	N	N	A	A	A
TP5385	T/G	0	5385	+	NA	NA	NA	NA	NA	NA	T	G	T	K	T	T	T	K	T	K	T	T	K	T	T	T	T	N	T	T	K	K	T	T	K	T	N	K	T	K	G	G	T	T	T	N	T	T	T
TP5393	T/C	0	5393	+	NA	NA	NA	NA	NA	NA	T	T	Y	Y	T	T	T	T	T	N	T	T	N	T	Y	T	Y	N	T	Y	T	T	T	T	T	Y	T	T	N	N	N	T	T	T	N	C	T	N	T
TP5401	G/T	0	5401	+	NA	NA	NA	NA	NA	NA	N	T	N	G	G	G	N	T	T	T	G	G	T	N	G	G	G	N	G	G	T	G	N	G	T	N	T	G	K	T	G	T	G	G	N	N	N	G	G
TP5417	G/A	0	5417	+	NA	NA	NA	NA	NA	NA	G	A	A	G	R	G	G	G	G	G	G	R	A	R	R	G	G	N	G	G	G	N	N	N	G	R	N	G	A	G	N	N	N	N	G	A	A	N	N
TP5685	A/G	0	5685	+	NA	NA	NA	NA	NA	NA	A	R	A	A	A	A	R	R	R	G	A	A	R	A	A	A	A	N	A	A	A	A	N	A	G	A	A	A	A	N	A	N	A	A	A	N	A	A	A
TP5715	C/T	0	5715	+	NA	NA	NA	NA	NA	NA	C	Y	Y	T	C	Y	Y	Y	Y	Y	C	C	Y	C	C	N	Y	C	C	C	T	C	T	C	C	C	C	Y	Y	Y	C	N	Y	C	T	N	T	N	C
TP5751	A/T	0	5751	+	NA	NA	NA	NA	NA	NA	T	A	N	T	A	T	T	W	T	T	T	N	W	W	W	A	T	A	A	T	T	T	A	N	N	T	A	T	N	A	A	A	N	T	A	N	A	A	A
TP5799	T/C	0	5799	+	NA	NA	NA	NA	NA	NA	T	C	T	T	T	T	T	N	Y	N	T	N	T	T	T	N	Y	T	T	T	C	N	T	N	N	N	N	T	N	T	N	N	N	T	T	N	T	N	T
TP5851	G/C	0	5851	+	NA	NA	NA	NA	NA	NA	G	C	G	C	G	G	S	S	G	G	G	G	C	G	G	G	N	G	G	G	S	S	S	G	C	G	S	G	S	S	S	S	G	G	G	G	G	G	G
TP5952	A/G	0	5952	+	NA	NA	NA	NA	NA	NA	A	R	R	A	A	A	A	R	A	G	A	A	R	A	A	N	A	N	N	A	R	A	G	N	N	A	A	A	A	N	A	N	N	A	A	N	A	A	A
TP5976	G/A	0	5976	+	NA	NA	NA	NA	NA	NA	G	G	N	G	G	G	G	A	A	G	G	N	G	G	G	G	G	N	G	N	G	N	N	G	G	G	G	G	N	A	G	R	G	G	G	G	G	N	N
TP5989	A/G	0	5989	+	NA	NA	NA	NA	NA	NA	G	A	G	R	R	R	A	G	G	A	G	R	N	G	R	A	N	N	A	G	G	R	A	N	N	R	G	A	R	G	N	G	N	G	N	N	A	A	A
TP6001	A/T	0	6001	+	NA	NA	NA	NA	NA	NA	A	A	N	W	W	A	W	A	N	A	A	W	A	A	W	A	A	N	A	A	A	A	A	T	A	A	A	A	A	N	N	A	A	A	A	N	A	N	N
TP6064	C/T	0	6064	+	NA	NA	NA	NA	NA	NA	C	C	C	C	Y	Y	C	C	N	N	C	C	N	Y	C	Y	C	N	C	C	C	N	T	C	T	C	C	C	C	C	C	N	Y	C	C	N	T	C	C
TP6070	C/G	0	6070	+	NA	NA	NA	NA	NA	NA	C	C	C	C	C	C	C	C	C	C	C	C	C	C	C	C	C	C	C	C	S	C	G	C	S	C	C	C	C	S	C	S	C	C	C	C	C	C	C
TP6080	A/G	0	6080	+	NA	NA	NA	NA	NA	NA	A	A	R	R	G	R	R	G	G	N	R	A	A	R	R	G	G	N	A	R	G	A	A	A	A	R	G	A	R	G	R	N	G	N	N	N	N	A	G
TP6099	A/C	0	6099	+	NA	NA	NA	NA	NA	NA	A	M	M	M	A	A	A	C	C	A	A	A	A	A	A	A	C	A	A	A	M	A	A	A	A	A	A	N	M	N	N	M	A	A	A	A	A	N	A
TP6148	G/T	0	6148	+	NA	NA	NA	NA	NA	NA	N	K	G	G	G	G	K	T	K	T	G	G	T	G	G	G	N	N	N	G	K	T	T	G	K	G	T	K	K	K	K	N	G	G	G	N	N	N	G
TP6184	A/G	0	6184	+	NA	NA	NA	NA	NA	NA	R	R	R	R	R	R	R	A	R	R	R	R	R	R	R	R	A	N	A	R	R	G	A	R	R	R	R	N	A	R	A	R	A	R	R	N	R	A	R
TP6207	A/T	0	6207	+	NA	NA	NA	NA	NA	NA	A	W	W	W	A	W	W	W	W	W	A	A	W	A	A	A	W	N	A	A	T	A	T	A	W	A	A	W	W	W	W	N	W	A	W	N	W	A	A
TP6211	T/G	0	6211	+	NA	NA	NA	NA	NA	NA	N	N	K	K	T	K	T	T	T	G	N	N	T	T	T	N	T	N	T	T	G	T	T	N	N	G	T	T	N	T	T	N	T	N	N	N	K	G	G
TP6215	G/T	0	6215	+	NA	NA	NA	NA	NA	NA	G	N	N	N	G	T	G	N	G	N	K	G	K	K	N	G	G	G	G	G	T	N	N	T	N	G	G	N	G	T	N	G	K	G	G	N	N	T	N
TP6220	C/T	0	6220	+	NA	NA	NA	NA	NA	NA	C	Y	C	C	C	C	C	Y	Y	Y	C	C	Y	C	C	C	C	C	C	C	Y	C	C	C	Y	C	Y	C	Y	Y	C	Y	C	C	C	C	C	C	C
TP6229	C/T	0	6229	+	NA	NA	NA	NA	NA	NA	C	C	T	C	C	C	Y	Y	T	C	C	N	C	C	C	N	Y	N	C	C	C	N	Y	C	T	C	C	C	Y	T	C	T	C	N	N	N	C	N	N
TP6232	C/A	0	6232	+	NA	NA	NA	NA	NA	NA	M	C	C	C	M	C	M	N	N	C	M	M	C	M	M	C	C	A	C	M	C	C	A	N	C	M	C	N	C	N	C	C	C	C	C	N	M	C	C
TP6242	T/C	0	6242	+	NA	NA	NA	NA	NA	NA	T	T	T	T	T	T	T	Y	Y	C	T	T	C	T	T	N	T	N	T	T	C	T	T	T	Y	T	Y	N	T	Y	N	C	T	T	N	T	N	T	T
TP6257	C/T	0	6257	+	NA	NA	NA	NA	NA	NA	C	Y	Y	Y	C	C	Y	C	Y	Y	C	C	C	C	C	C	C	N	C	N	Y	C	N	C	N	C	C	C	C	C	C	N	C	N	N	N	C	C	C
TP6264	C/T	0	6264	+	NA	NA	NA	NA	NA	NA	T	Y	T	Y	C	Y	C	Y	C	T	Y	Y	Y	T	Y	C	C	N	Y	Y	Y	Y	C	N	N	T	C	Y	C	Y	T	T	C	C	N	N	C	Y	C
TP6265	C/T	0	6265	+	NA	NA	NA	NA	NA	NA	N	C	C	C	C	C	C	N	C	C	C	C	Y	C	C	T	C	T	N	C	C	C	N	N	C	C	C	C	C	C	N	C	C	T	N	C	N	N	C
TP6268	G/A	0	6268	+	NA	NA	NA	NA	NA	NA	G	G	G	G	R	G	G	G	G	G	G	G	G	G	G	N	G	R	G	R	G	R	G	G	G	G	A	G	G	G	N	G	R	R	N	N	R	N	G
TP6287	A/G	0	6287	+	NA	NA	NA	NA	NA	NA	A	A	G	R	A	A	A	A	R	A	A	A	R	A	A	A	A	N	A	A	G	N	G	A	A	A	A	R	R	R	A	N	N	A	N	N	N	A	A
TP6288	T/A	0	6288	+	NA	NA	NA	NA	NA	NA	T	W	W	W	W	W	W	A	T	T	W	A	A	W	T	N	A	T	T	T	A	A	T	T	T	T	T	W	W	N	N	N	N	W	T	N	T	A	A
TP6293	G/A	0	6293	+	NA	NA	NA	NA	NA	NA	G	G	G	G	G	G	R	G	G	G	G	G	G	G	G	G	N	N	N	G	N	G	G	N	A	G	G	G	N	N	N	N	N	R	G	N	G	G	G
TP6294	A/G	0	6294	+	NA	NA	NA	NA	NA	NA	R	R	A	A	R	R	G	R	R	A	R	G	G	G	R	R	A	N	A	R	A	R	A	A	N	R	A	R	G	R	G	N	N	N	A	N	R	G	R
TP6296	A/G	0	6296	+	NA	NA	NA	NA	NA	NA	A	A	G	R	A	A	A	G	G	A	A	R	A	R	A	A	G	N	N	A	G	R	N	N	G	A	G	A	A	G	A	G	A	R	A	N	A	N	A
TP6320	G/A	0	6320	+	NA	NA	NA	NA	NA	NA	G	R	G	G	G	G	G	G	N	N	G	G	G	G	G	G	G	G	N	G	G	G	G	N	N	G	G	G	G	N	N	N	G	G	G	N	G	N	G
TP6372	A/G	0	6372	+	NA	NA	NA	NA	NA	NA	A	N	A	A	A	A	A	N	R	A	A	A	R	A	A	A	A	N	A	A	A	A	A	N	A	A	N	A	N	R	A	N	A	N	N	N	A	A	A
TP6376	C/T	0	6376	+	NA	NA	NA	NA	NA	NA	C	Y	C	C	C	C	Y	Y	Y	Y	C	C	Y	C	C	C	Y	N	C	C	C	C	C	C	Y	C	C	Y	C	Y	C	Y	C	C	C	N	C	C	C
TP6384	T/G	0	6384	+	NA	NA	NA	NA	NA	NA	K	K	K	K	G	T	K	K	K	K	K	T	K	K	K	T	T	N	T	T	K	G	G	T	G	K	T	G	K	K	T	G	T	T	T	N	K	T	T
TP6395	G/A	0	6395	+	NA	NA	NA	NA	NA	NA	R	A	R	A	R	A	G	G	G	A	R	A	A	G	R	A	N	N	N	G	N	A	A	A	A	R	G	A	A	N	N	N	G	G	G	N	N	N	G
TP6399	A/G	0	6399	+	NA	NA	NA	NA	NA	NA	N	A	G	R	R	R	A	G	N	A	R	A	R	R	R	A	N	N	N	G	G	G	A	A	N	R	G	A	R	G	A	N	N	G	G	A	A	N	R
TP6405	T/G	0	6405	+	NA	NA	NA	NA	NA	NA	T	T	T	K	T	T	T	T	T	T	T	T	K	T	T	N	T	N	T	T	T	T	T	T	K	T	N	T	K	K	K	T	T	T	T	N	T	T	T
TP6411	T/G	0	6411	+	NA	NA	NA	NA	NA	NA	T	G	G	N	T	K	T	N	T	N	T	T	N	T	K	T	T	N	N	N	T	T	T	T	N	T	N	N	T	T	T	T	T	K	T	N	T	N	T
TP6413	G/A	0	6413	+	NA	NA	NA	NA	NA	NA	G	N	N	A	R	R	G	N	N	G	G	G	N	G	G	N	A	A	G	N	A	N	G	G	N	G	G	G	G	N	R	G	G	A	N	R	N	G	R
TP6415	G/C	0	6415	+	NA	NA	NA	NA	NA	NA	N	N	G	G	C	G	S	G	G	G	G	C	G	S	G	N	G	N	N	N	G	G	G	N	G	G	C	N	G	G	G	G	C	N	G	N	N	N	N
TP6419	G/C	0	6419	+	NA	NA	NA	NA	NA	NA	C	G	G	G	G	S	G	S	G	S	C	G	G	C	G	N	G	N	G	G	C	G	G	N	G	S	G	G	G	C	G	G	N	G	G	N	G	N	N
TP6422	G/A	0	6422	+	NA	NA	NA	NA	NA	NA	A	G	R	R	R	R	R	R	N	A	G	N	G	R	R	N	G	N	A	R	N	G	A	N	G	R	G	N	G	G	G	N	A	N	N	N	N	G	N
TP6475	T/A	0	6475	+	NA	NA	NA	NA	NA	NA	N	T	T	T	T	T	T	T	W	W	T	T	N	T	T	N	N	N	N	T	N	T	A	N	A	N	T	W	T	W	T	N	T	N	N	T	T	N	N
TP6481	A/T	0	6481	+	NA	NA	NA	NA	NA	NA	A	W	A	W	A	A	A	A	A	W	A	A	W	A	A	A	A	N	A	A	A	A	A	A	A	A	W	A	A	W	W	W	A	A	N	A	A	A	A
TP6500	C/A	0	6500	+	NA	NA	NA	NA	NA	NA	C	M	C	M	C	C	M	M	M	M	C	C	M	C	C	C	M	N	C	C	C	C	C	C	M	C	C	C	C	M	C	M	C	C	C	N	C	C	C
TP6519	G/C	0	6519	+	NA	NA	NA	NA	NA	NA	G	G	G	G	G	G	G	N	N	G	G	S	G	G	G	N	N	G	G	G	G	C	C	G	G	G	N	G	C	G	G	C	N	G	N	N	N	G	N
TP6531	A/G	0	6531	+	NA	NA	NA	NA	NA	NA	N	N	R	A	A	A	A	N	G	A	A	A	G	A	A	N	A	N	A	A	A	A	A	A	G	A	A	A	N	A	A	N	N	N	A	N	A	N	A
TP6537	C/T	0	6537	+	NA	NA	NA	NA	NA	NA	C	N	C	C	C	Y	Y	C	C	C	C	C	C	C	C	N	N	N	N	C	T	N	C	C	N	C	N	C	C	C	N	N	N	N	C	N	N	C	N
TP6539	G/T	0	6539	+	NA	NA	NA	NA	NA	NA	N	G	K	K	G	G	G	K	K	K	G	G	T	G	G	N	G	N	G	G	G	G	N	N	N	G	N	G	G	K	G	N	G	G	N	N	N	N	G
TP6555	C/T	0	6555	+	NA	NA	NA	NA	NA	NA	C	C	C	Y	C	C	C	C	Y	Y	C	C	C	C	C	C	Y	N	C	C	C	C	T	N	Y	C	C	C	C	Y	C	Y	C	C	N	N	C	C	C
TP6578	C/A	0	6578	+	NA	NA	NA	NA	NA	NA	M	A	C	M	C	M	M	C	C	A	M	M	M	A	M	C	N	N	M	C	N	N	M	M	C	M	C	A	N	N	N	C	N	C	C	C	C	A	C
TP6580	G/A	0	6580	+	NA	NA	NA	NA	NA	NA	G	R	G	R	G	G	G	R	G	G	G	G	R	G	G	G	G	G	G	G	G	R	N	G	G	G	G	R	G	G	G	G	G	G	G	G	G	G	G
TP6609	A/C	0	6609	+	NA	NA	NA	NA	NA	NA	A	M	N	A	A	A	A	A	M	M	A	A	C	A	A	N	A	A	N	A	M	A	A	A	M	A	A	A	M	A	A	M	A	A	A	A	A	N	A
TP6615	C/A	0	6615	+	NA	NA	NA	NA	NA	NA	C	M	C	C	M	M	M	C	C	C	C	C	N	C	C	C	N	C	C	C	N	C	N	N	N	M	C	N	N	C	N	N	N	C	N	C	C	C	C
TP6616	G/A	0	6616	+	NA	NA	NA	NA	NA	NA	G	G	N	G	G	R	G	G	G	G	G	G	G	G	G	G	G	N	G	G	N	G	G	N	N	G	A	G	N	G	G	N	N	A	N	N	N	G	N
TP6623	T/A	0	6623	+	NA	NA	NA	NA	NA	NA	W	W	W	W	W	W	W	W	A	W	W	W	W	W	W	W	W	T	T	W	T	W	N	A	W	W	T	W	T	W	N	N	W	W	N	N	W	W	T
TP6653	G/C	0	6653	+	NA	NA	NA	NA	NA	NA	G	S	G	G	G	G	G	S	S	S	G	G	S	G	G	N	G	N	G	G	S	G	G	N	S	G	S	G	S	S	G	S	G	G	G	G	G	G	G
TP6655	C/T	0	6655	+	NA	NA	NA	NA	NA	NA	N	C	C	Y	Y	Y	C	C	C	C	Y	Y	C	C	Y	Y	Y	N	N	Y	C	T	Y	Y	C	C	T	Y	T	N	T	C	T	T	N	N	Y	T	N
TP6679	T/C	0	6679	+	NA	NA	NA	NA	NA	NA	T	T	T	T	T	T	T	T	Y	Y	T	T	T	T	T	T	Y	N	T	N	Y	T	T	T	Y	T	T	Y	T	T	T	N	T	T	T	N	T	T	T
TP6709	T/C	0	6709	+	NA	NA	NA	NA	NA	NA	N	Y	Y	T	N	Y	T	T	Y	Y	N	N	Y	N	N	N	Y	N	N	N	T	T	T	N	N	N	T	T	T	T	Y	Y	T	N	N	T	T	N	N
TP6712	C/T	0	6712	+	NA	NA	NA	NA	NA	NA	C	C	C	C	C	C	C	C	C	C	C	C	C	C	C	C	C	C	C	C	Y	Y	Y	C	C	C	C	C	C	C	C	C	C	C	C	N	C	C	C
TP6728	G/A	0	6728	+	NA	NA	NA	NA	NA	NA	G	N	G	G	R	A	N	G	G	N	G	G	A	G	G	N	G	G	N	R	G	G	G	A	G	G	G	N	A	G	N	G	G	G	G	N	A	A	G
TP6737	T/A	0	6737	+	NA	NA	NA	NA	NA	NA	T	T	A	T	T	T	A	T	N	N	T	T	T	T	T	T	T	N	T	T	A	N	N	T	A	T	T	W	A	T	T	N	T	N	N	N	N	T	N
TP6760	G/A	0	6760	+	NA	NA	NA	NA	NA	NA	G	R	R	R	G	R	R	R	R	A	G	G	R	G	G	G	R	N	G	G	A	G	A	G	R	G	G	R	R	R	R	R	R	G	R	A	R	G	G
TP6772	C/T	0	6772	+	NA	NA	NA	NA	NA	NA	C	Y	Y	Y	C	Y	Y	Y	Y	Y	C	C	Y	C	C	C	Y	N	C	C	T	C	T	C	C	C	C	Y	Y	Y	Y	Y	Y	C	Y	Y	Y	C	C
TP6775	T/C	0	6775	+	NA	NA	NA	NA	NA	NA	N	T	Y	T	T	T	T	T	T	T	T	T	T	T	T	T	Y	T	T	T	T	T	T	N	T	T	T	Y	C	Y	T	Y	T	T	T	T	T	T	T
TP6776	A/T	0	6776	+	NA	NA	NA	NA	NA	NA	W	A	A	W	A	A	A	W	N	T	W	W	A	W	W	N	T	N	A	A	T	A	W	N	N	W	N	A	W	N	N	N	N	A	N	N	N	N	A
TP6780	C/T	0	6780	+	NA	NA	NA	NA	NA	NA	C	Y	C	C	C	C	C	C	Y	C	C	C	T	C	C	N	N	N	N	C	T	Y	T	C	C	C	T	C	Y	T	N	Y	C	N	N	N	C	C	C
TP6793	C/T	0	6793	+	NA	NA	NA	NA	NA	NA	C	T	T	Y	T	C	C	Y	T	Y	C	C	T	C	C	N	Y	N	Y	Y	Y	Y	N	Y	T	C	Y	T	Y	T	Y	N	C	C	N	T	Y	C	T
TP6821	A/T	0	6821	+	NA	NA	NA	NA	NA	NA	A	A	A	A	W	A	W	W	A	A	A	A	A	A	A	W	A	N	A	A	W	T	W	A	A	A	A	A	A	A	T	A	A	A	A	T	T	A	W
TP6823	G/A	0	6823	+	NA	NA	NA	NA	NA	NA	G	N	G	G	G	G	G	G	G	G	G	G	A	G	G	G	N	N	N	R	G	A	G	R	G	G	G	G	R	N	N	N	G	G	N	G	G	N	G
TP6841	G/A	0	6841	+	NA	NA	NA	NA	NA	NA	G	N	A	A	A	R	N	G	G	G	G	R	A	R	R	N	R	N	N	R	G	N	A	G	G	G	N	G	G	G	G	N	G	G	N	N	N	R	G
TP6854	T/C	0	6854	+	NA	NA	NA	NA	NA	NA	Y	Y	Y	T	Y	T	C	Y	Y	Y	Y	Y	T	T	C	C	N	N	T	C	T	N	T	T	C	Y	Y	T	T	T	N	T	T	C	N	T	N	N	C
TP6855	C/T	0	6855	+	NA	NA	NA	NA	NA	NA	C	T	T	T	C	C	C	T	T	C	C	C	T	C	C	C	T	C	N	N	C	C	C	C	C	C	N	C	N	C	Y	C	N	C	C	N	N	C	C
TP6865	T/G	0	6865	+	NA	NA	NA	NA	NA	NA	T	K	T	K	T	K	T	K	K	K	T	T	G	K	T	T	T	N	N	T	G	T	T	T	K	T	T	N	G	G	K	T	N	T	N	N	N	T	T
TP6870	T/G	0	6870	+	NA	NA	NA	NA	NA	NA	T	T	T	T	T	T	T	T	N	T	T	T	T	T	T	K	T	N	T	T	T	T	T	T	N	T	T	T	T	T	T	T	T	T	N	G	K	N	K
TP6871	T/A	0	6871	+	NA	NA	NA	NA	NA	NA	T	W	T	T	T	T	T	W	W	W	T	T	W	T	T	T	T	N	T	T	W	T	T	T	N	T	W	T	W	A	T	W	T	T	T	N	T	T	T
TP6873	T/C	0	6873	+	NA	NA	NA	NA	NA	NA	T	T	Y	T	T	T	T	T	Y	T	T	T	T	T	T	T	Y	T	T	T	T	T	T	T	T	T	T	T	Y	Y	T	C	N	T	T	T	T	T	T
TP6874	T/C	0	6874	+	NA	NA	NA	NA	NA	NA	T	Y	Y	Y	T	T	T	C	C	Y	T	T	Y	T	T	T	Y	T	T	T	Y	Y	C	T	C	T	T	C	Y	Y	Y	T	T	T	T	T	T	T	T
TP6876	A/C	0	6876	+	NA	NA	NA	NA	NA	NA	C	A	M	M	C	A	C	M	M	C	M	A	A	C	C	C	C	C	N	C	M	C	C	N	A	C	A	M	A	C	A	N	A	A	A	N	M	C	N
TP6878	G/A	0	6878	+	NA	NA	NA	NA	NA	NA	N	G	A	R	R	R	R	G	A	A	R	N	G	A	R	N	A	N	A	G	N	N	G	A	G	G	A	G	A	G	A	G	G	G	N	N	R	G	G
TP6880	G/A	0	6880	+	NA	NA	NA	NA	NA	NA	N	N	G	G	G	G	G	R	R	R	G	G	R	G	G	G	R	G	G	G	R	G	N	G	A	G	G	R	G	A	G	N	G	G	G	G	G	G	N
TP6889	T/C	0	6889	+	NA	NA	NA	NA	NA	NA	C	C	Y	T	C	T	T	T	T	T	T	Y	Y	Y	C	T	T	N	N	T	T	T	Y	N	T	T	T	T	T	T	T	N	N	T	T	N	N	N	T
TP6899	A/T	0	6899	+	NA	NA	NA	NA	NA	NA	A	T	A	A	A	A	T	W	W	N	A	A	A	A	A	A	A	N	A	A	T	W	A	A	A	A	N	W	N	N	N	A	N	A	A	A	A	A	A
TP6905	A/G	0	6905	+	NA	NA	NA	NA	NA	NA	A	R	N	A	A	N	A	N	A	A	A	A	N	N	A	A	R	A	A	A	N	N	N	A	A	A	G	N	N	A	R	A	A	A	A	A	A	A	N
TP6907	T/C	0	6907	+	NA	NA	NA	NA	NA	NA	T	T	Y	T	T	T	T	Y	Y	T	T	T	T	T	T	T	Y	N	T	T	T	T	T	T	T	T	T	T	Y	Y	T	T	T	T	Y	N	T	T	T
TP6915	A/G	0	6915	+	NA	NA	NA	NA	NA	NA	A	R	A	R	A	A	A	R	G	N	A	A	R	A	A	N	R	A	A	A	R	R	A	A	N	A	N	A	A	G	G	R	N	A	A	N	A	N	A
TP6919	T/C	0	6919	+	NA	NA	NA	NA	NA	NA	T	C	C	Y	T	T	Y	Y	Y	T	T	T	Y	T	T	T	T	N	T	Y	T	T	T	T	T	Y	T	T	N	T	T	T	T	T	T	T	T	T	T
TP6921	A/C	0	6921	+	NA	NA	NA	NA	NA	NA	A	A	A	M	A	A	A	A	A	A	A	A	A	A	A	A	A	N	A	A	A	A	N	A	M	A	A	A	A	M	A	M	A	A	A	N	A	A	A
TP6922	A/T	0	6922	+	NA	NA	NA	NA	NA	NA	A	W	A	A	A	A	A	W	W	W	A	A	A	A	A	A	A	A	A	A	A	A	A	N	W	A	A	A	A	W	A	A	A	A	N	A	A	A	A
TP6929	G/A	0	6929	+	NA	NA	NA	NA	NA	NA	G	R	G	R	R	G	R	G	G	N	R	G	R	R	G	G	G	N	R	R	G	N	A	A	N	R	G	G	A	N	G	N	G	G	G	N	N	A	G
TP6930	T/G	0	6930	+	NA	NA	NA	NA	NA	NA	K	T	K	K	K	T	K	K	T	K	K	T	T	K	K	G	T	G	K	K	T	K	T	K	T	K	K	K	K	T	T	T	T	T	T	T	K	K	K
TP6967	T/A	0	6967	+	NA	NA	NA	NA	NA	NA	T	A	W	W	T	A	T	W	W	W	T	T	T	T	T	T	W	T	T	T	N	T	A	T	T	T	T	W	T	T	N	T	T	T	T	W	W	T	T
TP6982	A/G	0	6982	+	NA	NA	NA	NA	NA	NA	N	R	R	R	R	R	R	N	G	N	R	R	R	N	A	A	G	A	R	G	R	A	N	A	N	G	G	G	G	A	G	A	A	R	R	N	R	G	A
TP7003	T/C	0	7003	+	NA	NA	NA	NA	NA	NA	T	C	Y	Y	T	Y	Y	Y	Y	Y	T	T	C	T	T	N	T	N	T	T	C	T	C	T	T	T	N	Y	Y	T	Y	N	N	T	N	N	Y	T	T
TP7010	A/G	0	7010	+	NA	NA	NA	NA	NA	NA	A	A	R	G	G	G	R	A	A	A	A	A	A	A	A	N	A	N	G	A	N	A	N	G	A	N	A	A	A	N	N	N	N	R	G	A	A	G	A
TP7012	A/G	0	7012	+	NA	NA	NA	NA	NA	NA	A	R	R	G	A	A	A	R	N	A	A	A	R	A	A	N	N	N	A	A	A	N	R	A	A	A	A	N	A	R	A	R	A	A	A	N	A	A	A
TP7045	T/A	0	7045	+	NA	NA	NA	NA	NA	NA	T	W	N	T	T	T	T	T	T	T	T	T	W	T	T	T	T	T	W	T	T	T	T	W	T	T	T	T	T	T	T	N	T	T	T	N	T	W	T
TP7047	G/A	0	7047	+	NA	NA	NA	NA	NA	NA	G	G	R	G	G	G	G	G	R	G	G	G	G	G	G	G	R	G	G	G	G	R	G	G	G	G	G	G	R	R	G	A	G	G	G	G	G	G	G
TP7052	G/A	0	7052	+	NA	NA	NA	NA	NA	NA	R	G	G	R	R	R	R	N	G	G	R	R	R	R	R	G	R	G	R	R	R	G	R	N	R	R	A	G	R	R	N	R	G	R	G	N	R	N	R
TP7053	C/T	0	7053	+	NA	NA	NA	NA	NA	NA	C	C	C	C	Y	C	C	C	C	C	C	C	C	C	C	C	C	N	C	C	N	N	C	C	N	C	C	C	N	C	N	C	Y	N	N	T	N	C	C
TP7056	C/T	0	7056	+	NA	NA	NA	NA	NA	NA	N	C	Y	Y	Y	Y	Y	C	Y	C	C	Y	C	T	Y	Y	C	N	Y	N	T	N	C	N	N	C	Y	Y	C	C	N	N	T	C	N	N	Y	C	C
TP7063	G/C	0	7063	+	NA	NA	NA	NA	NA	NA	C	G	C	C	G	C	S	S	S	C	C	G	G	C	S	N	N	N	C	C	G	G	G	G	C	C	G	G	N	C	G	G	N	C	C	G	G	G	N
TP7069	T/C	0	7069	+	NA	NA	NA	NA	NA	NA	T	T	Y	T	Y	Y	Y	T	T	T	T	T	T	Y	T	Y	T	C	Y	T	T	Y	T	C	T	T	Y	T	T	T	Y	T	Y	C	Y	T	T	Y	Y
TP7070	C/A	0	7070	+	NA	NA	NA	NA	NA	NA	C	M	C	M	C	M	C	M	M	C	C	C	M	C	C	N	C	N	C	C	A	C	A	C	C	C	C	M	C	A	N	C	N	N	A	N	A	C	N
TP7080	A/C	0	7080	+	NA	NA	NA	NA	NA	NA	C	A	M	M	C	M	M	A	A	M	C	C	M	C	M	A	A	A	A	C	A	C	M	M	A	C	M	M	C	M	A	N	A	N	C	N	A	A	M
TP7083	C/T	0	7083	+	NA	NA	NA	NA	NA	NA	C	C	C	C	Y	C	C	C	C	C	C	C	C	C	C	Y	C	T	C	C	C	C	C	C	C	C	T	C	C	C	Y	C	T	C	C	Y	Y	C	Y
TP7095	C/T	0	7095	+	NA	NA	NA	NA	NA	NA	C	C	C	C	N	N	C	C	C	N	C	C	C	C	C	N	C	N	C	C	C	C	C	C	Y	C	C	Y	C	N	C	T	C	C	C	C	C	C	C
TP7100	G/A	0	7100	+	NA	NA	NA	NA	NA	NA	G	R	R	R	G	G	G	A	A	R	G	G	R	G	G	G	R	N	G	G	G	G	G	G	G	G	G	A	G	R	R	G	G	G	G	G	G	G	G
TP7101	A/G	0	7101	+	NA	NA	NA	NA	NA	NA	A	A	A	R	R	R	R	A	A	N	R	R	A	A	R	A	R	N	R	N	A	A	A	A	G	A	N	R	A	R	G	N	A	A	G	N	A	G	R
TP7117	T/C	0	7117	+	NA	NA	NA	NA	NA	NA	N	Y	N	T	T	T	Y	Y	T	T	N	T	Y	T	T	N	C	N	N	T	T	T	N	N	N	T	T	N	T	T	T	T	N	T	T	T	T	N	T
TP7126	A/T	0	7126	+	NA	NA	NA	NA	NA	NA	A	A	W	W	A	A	A	T	N	T	N	A	W	A	A	A	T	N	A	A	W	A	W	N	N	A	A	A	T	A	W	T	A	N	A	N	A	A	A
TP7132	A/G	0	7132	+	NA	NA	NA	NA	NA	NA	A	R	A	A	A	A	A	A	A	R	A	A	R	A	A	A	A	N	A	A	A	A	A	A	N	A	A	A	N	A	A	G	A	A	N	N	A	A	A
TP7134	A/G	0	7134	+	NA	NA	NA	NA	NA	NA	A	A	R	A	A	A	R	R	G	A	A	A	A	A	A	N	R	N	A	A	A	R	A	A	G	R	A	A	A	G	A	N	N	N	A	A	A	A	A
TP7184	G/A	0	7184	+	NA	NA	NA	NA	NA	NA	G	G	G	G	G	G	G	N	G	G	G	G	G	G	G	N	G	N	G	G	R	G	G	N	A	G	R	G	G	R	G	N	G	G	G	G	G	G	G
TP7217	G/C	0	7217	+	NA	NA	NA	NA	NA	NA	N	G	G	G	G	G	G	G	G	G	G	G	G	G	G	G	N	N	G	G	G	N	N	G	N	N	N	G	N	G	S	N	G	G	G	C	C	N	S
TP7219	C/G	0	7219	+	NA	NA	NA	NA	NA	NA	C	S	C	C	C	C	C	S	S	S	C	C	S	C	C	C	C	N	C	C	S	C	C	C	G	C	S	C	S	S	C	S	C	C	C	C	C	C	C
TP7226	T/A	0	7226	+	NA	NA	NA	NA	NA	NA	T	W	W	W	T	T	T	A	A	W	T	T	T	T	T	T	W	N	T	T	W	W	T	T	W	T	N	A	W	N	A	A	T	T	T	T	T	T	T
TP7228	A/G	0	7228	+	NA	NA	NA	NA	NA	NA	R	G	G	G	A	G	A	G	G	A	G	G	N	G	R	A	G	N	N	A	G	G	N	G	G	R	A	G	A	A	N	G	N	N	A	N	N	A	A
TP7229	T/G	0	7229	+	NA	NA	NA	NA	NA	NA	K	T	K	K	K	K	K	T	T	K	K	K	K	K	T	G	T	N	K	K	G	K	K	K	K	K	T	K	G	K	T	T	T	T	T	N	T	G	N
TP7234	T/C	0	7234	+	NA	NA	NA	NA	NA	NA	T	C	Y	Y	T	T	Y	C	T	Y	T	T	Y	T	T	T	T	N	T	T	Y	Y	Y	T	Y	T	T	Y	Y	Y	T	Y	T	T	T	N	T	T	T
TP7248	G/A	0	7248	+	NA	NA	NA	NA	NA	NA	G	G	R	G	G	G	R	R	R	G	G	G	G	G	G	G	R	G	G	G	G	R	G	G	R	G	G	G	R	R	G	R	G	G	G	G	G	G	G
TP7250	T/C	0	7250	+	NA	NA	NA	NA	NA	NA	T	Y	Y	Y	T	T	Y	T	Y	Y	T	T	Y	T	N	T	T	T	T	T	T	N	Y	N	C	T	N	T	N	N	T	N	T	T	T	N	T	T	T
TP7252	G/A	0	7252	+	NA	NA	NA	NA	NA	NA	G	R	G	G	G	G	G	R	R	R	G	G	G	G	G	G	R	N	G	G	R	G	G	N	A	N	G	G	R	R	R	N	G	G	G	N	G	G	G
TP7274	A/T	0	7274	+	NA	NA	NA	NA	NA	NA	N	W	W	W	A	W	W	T	T	A	A	A	T	A	N	A	T	N	N	A	T	A	T	N	N	A	A	W	A	W	N	N	A	N	T	N	T	A	A
TP7302	C/A	0	7302	+	NA	NA	NA	NA	NA	NA	C	C	C	C	C	C	C	C	C	N	C	M	C	C	C	N	N	N	C	C	C	C	C	A	N	C	N	C	C	C	N	N	C	C	N	A	N	A	C
TP7316	A/G	0	7316	+	NA	NA	NA	NA	NA	NA	A	R	A	R	A	A	A	R	G	G	A	A	R	A	A	N	A	A	A	A	R	A	G	A	A	A	A	R	R	R	R	R	A	A	A	A	A	A	A
TP7325	C/T	0	7325	+	NA	NA	NA	NA	NA	NA	C	N	Y	T	C	T	C	N	C	C	C	T	N	C	C	N	C	N	N	N	N	C	C	N	N	C	C	C	C	N	N	N	C	C	N	C	N	N	C
TP7358	C/T	0	7358	+	NA	NA	NA	NA	NA	NA	C	C	C	C	C	Y	Y	C	C	C	C	Y	C	C	C	N	C	C	C	Y	T	C	N	C	C	Y	C	C	C	C	N	C	N	C	C	N	Y	C	Y
TP7360	G/A	0	7360	+	NA	NA	NA	NA	NA	NA	G	R	G	G	G	G	G	R	G	A	G	G	R	G	G	G	R	N	G	G	N	G	G	N	G	G	G	G	G	G	G	A	N	G	N	G	G	N	N
TP7368	C/T	0	7368	+	NA	NA	NA	NA	NA	NA	N	C	C	C	Y	Y	C	C	N	C	C	C	C	T	C	N	C	N	C	Y	C	N	N	N	N	C	N	C	C	N	N	C	T	C	N	N	C	C	Y
TP7387	A/T	0	7387	+	NA	NA	NA	NA	NA	NA	A	N	T	W	A	A	W	T	W	W	A	A	W	A	A	N	T	A	A	A	T	A	T	A	T	A	A	W	N	T	T	A	N	A	W	A	W	N	A
TP7412	T/G	0	7412	+	NA	NA	NA	NA	NA	NA	T	T	K	K	K	K	T	K	K	T	T	K	T	K	T	T	K	N	T	T	G	K	K	T	T	T	G	T	T	K	T	T	T	T	T	N	T	T	T
TP7418	G/A	0	7418	+	NA	NA	NA	NA	NA	NA	G	A	A	A	G	R	G	A	A	R	R	G	G	G	G	G	G	N	R	G	G	G	R	N	G	G	G	R	N	A	N	A	N	G	G	N	G	A	G
TP7419	C/A	0	7419	+	NA	NA	NA	NA	NA	NA	C	C	C	C	C	C	C	C	C	C	C	M	C	C	C	C	C	N	M	C	C	N	C	N	C	C	N	C	N	C	N	C	A	N	C	N	C	N	C
TP7423	C/T	0	7423	+	NA	NA	NA	NA	NA	NA	C	Y	C	C	C	C	C	Y	Y	Y	C	C	Y	C	C	C	C	N	C	C	Y	C	C	C	Y	C	Y	C	Y	Y	C	T	C	C	C	C	C	C	C
TP7430	A/G	0	7430	+	NA	NA	NA	NA	NA	NA	A	N	A	A	A	A	A	G	A	A	A	A	A	A	A	N	N	A	N	A	G	A	A	N	N	A	A	A	N	N	A	N	A	A	A	A	N	N	N
TP7443	T/G	0	7443	+	NA	NA	NA	NA	NA	NA	N	T	T	K	T	T	T	K	G	K	T	T	K	T	T	N	T	N	N	T	G	G	T	N	K	T	T	T	G	G	K	N	N	N	N	N	T	N	T
TP7462	G/A	0	7462	+	NA	NA	NA	NA	NA	NA	N	N	N	G	G	R	G	R	G	N	G	G	N	G	G	G	N	N	G	G	A	N	A	G	N	G	G	G	N	N	N	N	A	G	N	A	A	N	N
TP7492	C/T	0	7492	+	NA	NA	NA	NA	NA	NA	C	C	T	T	Y	N	C	C	C	N	C	C	N	C	C	C	T	N	N	C	N	N	N	C	N	C	C	N	C	N	C	N	N	C	T	C	N	N	C
TP7496	A/C	0	7496	+	NA	NA	NA	NA	NA	NA	A	M	A	A	A	A	A	M	M	M	A	A	M	A	A	A	M	N	A	A	A	A	A	A	M	A	A	A	A	M	A	M	A	A	A	N	A	A	A
TP7501	G/A	0	7501	+	NA	NA	NA	NA	NA	NA	N	N	N	R	G	G	G	G	G	G	G	G	N	G	G	N	N	N	G	G	N	A	N	G	G	G	G	N	A	A	G	N	G	G	G	N	G	G	G
TP7507	A/G	0	7507	+	NA	NA	NA	NA	NA	NA	R	A	A	R	A	A	A	A	R	G	A	A	A	A	R	A	A	A	A	R	A	A	A	A	A	R	A	A	A	A	A	A	A	R	R	N	A	A	A
TP7508	A/T	0	7508	+	NA	NA	NA	NA	NA	NA	W	T	T	T	A	A	A	A	A	T	A	W	W	T	W	A	A	A	W	A	A	A	N	T	A	W	W	N	A	T	W	T	W	W	A	N	W	A	A
TP7538	C/T	0	7538	+	NA	NA	NA	NA	NA	NA	C	N	C	C	C	N	Y	C	C	C	N	C	C	C	C	C	C	N	N	C	C	C	C	N	T	C	C	C	C	C	C	N	N	C	N	N	C	C	C
TP7573	T/C	0	7573	+	NA	NA	NA	NA	NA	NA	T	Y	T	T	T	T	Y	Y	Y	Y	T	T	Y	T	T	T	Y	T	T	T	T	T	T	T	Y	T	T	T	T	Y	T	Y	T	T	T	N	T	T	T
TP7579	G/A	0	7579	+	NA	NA	NA	NA	NA	NA	G	G	R	R	G	G	A	R	R	R	G	G	R	G	G	N	G	N	G	G	G	A	G	G	R	G	G	N	R	R	G	R	G	G	G	G	G	G	G
TP7591	A/C	0	7591	+	NA	NA	NA	NA	NA	NA	A	M	M	M	A	M	M	M	M	M	A	A	M	A	A	A	M	N	A	A	C	A	C	A	M	A	A	M	M	M	M	M	M	A	M	C	M	A	A
TP7600	A/C	0	7600	+	NA	NA	NA	NA	NA	NA	A	C	C	C	C	C	A	A	A	N	A	N	N	A	M	N	A	N	A	A	N	A	A	N	N	A	A	N	N	N	N	N	A	N	A	N	N	M	A
TP7618	C/T	0	7618	+	NA	NA	NA	NA	NA	NA	C	T	Y	Y	Y	Y	Y	T	N	C	C	C	C	C	Y	C	T	N	Y	C	C	C	C	N	T	C	C	C	C	C	N	N	C	Y	C	T	N	N	N
TP7630	A/G	0	7630	+	NA	NA	NA	NA	NA	NA	R	A	G	R	A	R	A	A	A	A	R	A	A	A	N	A	N	A	A	A	N	A	A	G	N	R	A	A	N	N	A	N	N	N	N	N	A	N	A
TP7631	C/T	0	7631	+	NA	NA	NA	NA	NA	NA	N	T	Y	T	C	C	C	T	T	C	C	C	Y	C	C	C	T	N	C	N	N	T	Y	C	C	C	N	T	N	N	Y	C	N	C	C	N	C	C	C
TP7633	T/A	0	7633	+	NA	NA	NA	NA	NA	NA	N	A	T	W	W	T	T	A	A	N	T	T	A	T	W	N	N	N	T	T	T	T	N	A	T	T	W	N	T	T	T	T	T	T	N	N	A	T	N
TP7685	T/C	0	7685	+	NA	NA	NA	NA	NA	NA	Y	T	Y	Y	T	Y	Y	T	T	T	T	Y	N	Y	Y	T	N	N	C	T	N	C	N	N	T	T	C	T	T	T	N	N	C	Y	N	N	T	C	N
TP7706	G/A	0	7706	+	NA	NA	NA	NA	NA	NA	R	G	R	R	R	R	R	G	G	G	R	R	R	R	R	G	G	N	R	R	G	G	G	A	G	R	R	G	N	A	A	R	A	R	A	N	G	A	G
TP7709	G/A	0	7709	+	NA	NA	NA	NA	NA	NA	G	G	G	G	R	G	G	G	G	G	G	G	R	G	G	N	G	N	R	G	G	N	G	R	G	G	G	G	G	G	N	G	G	G	N	N	G	A	G
TP7712	A/G	0	7712	+	NA	NA	NA	NA	NA	NA	R	R	R	R	R	R	A	R	R	R	R	R	A	R	R	A	A	N	A	R	G	R	A	N	A	R	R	R	A	R	R	N	R	R	N	N	R	R	R
TP7723	T/C	0	7723	+	NA	NA	NA	NA	NA	NA	T	C	Y	T	Y	T	Y	C	C	Y	T	Y	Y	Y	Y	Y	Y	N	C	Y	Y	N	T	N	C	T	C	Y	Y	Y	N	C	T	T	T	C	T	N	T
TP7739	G/A	0	7739	+	NA	NA	NA	NA	NA	NA	G	R	G	G	G	G	G	R	R	R	G	G	R	G	G	G	G	N	N	G	R	G	G	G	R	G	G	G	A	G	G	N	G	G	G	G	G	G	G
TP7741	G/A	0	7741	+	NA	NA	NA	NA	NA	NA	R	R	R	R	R	R	R	R	R	R	R	R	R	R	R	R	R	R	R	R	R	R	R	R	R	R	R	R	R	R	R	R	G	R	R	R	R	R	R
TP7743	G/A	0	7743	+	NA	NA	NA	NA	NA	NA	G	N	N	G	G	N	R	G	A	A	G	G	R	G	G	G	R	N	N	G	G	N	G	N	R	G	G	G	G	N	N	G	N	N	N	N	N	N	N
TP7751	G/A	0	7751	+	NA	NA	NA	NA	NA	NA	G	G	G	R	G	G	G	R	G	G	G	G	G	G	G	G	G	G	G	G	G	G	G	G	R	G	G	G	G	G	G	R	G	G	G	N	G	G	G
TP7803	G/A	0	7803	+	NA	NA	NA	NA	NA	NA	R	R	R	R	R	R	R	R	R	R	R	R	G	R	R	R	R	A	R	R	R	R	R	R	R	R	R	G	R	R	R	R	R	R	R	N	G	R	G
TP7810	G/C	0	7810	+	NA	NA	NA	NA	NA	NA	C	N	G	S	S	C	C	G	S	N	C	G	N	N	S	N	G	N	C	C	G	G	G	C	C	G	C	G	N	G	N	N	G	N	C	N	N	N	C
TP7814	G/A	0	7814	+	NA	NA	NA	NA	NA	NA	R	A	R	R	G	G	G	G	G	G	R	R	R	R	G	G	G	N	G	G	G	G	R	G	G	R	G	G	N	N	G	N	N	G	G	N	G	G	G
TP7843	T/G	0	7843	+	NA	NA	NA	NA	NA	NA	T	K	G	K	T	T	K	K	K	K	T	T	K	T	T	T	T	N	T	T	T	K	K	T	K	T	T	K	K	K	N	T	T	T	T	N	T	T	T
TP7926	G/A	0	7926	+	NA	NA	NA	NA	NA	NA	N	N	R	G	G	A	G	G	G	G	G	G	G	G	G	G	N	N	G	G	A	G	G	N	A	G	G	G	N	N	N	G	G	N	N	G	N	G	G
TP7944	G/A	0	7944	+	NA	NA	NA	NA	NA	NA	G	G	G	G	G	G	G	G	G	R	G	G	G	G	G	G	G	G	G	G	R	G	R	G	G	G	G	G	R	R	G	G	N	G	G	N	G	G	G
TP7963	T/C	0	7963	+	NA	NA	NA	NA	NA	NA	T	Y	Y	Y	T	Y	Y	Y	Y	Y	T	T	Y	T	T	T	Y	T	T	T	Y	T	C	T	T	T	T	Y	Y	Y	Y	Y	Y	T	Y	N	Y	T	T
TP7974	A/T	0	7974	+	NA	NA	NA	NA	NA	NA	A	A	A	A	A	A	A	N	N	A	A	A	A	W	A	W	A	N	A	T	A	A	W	A	A	A	A	T	A	A	A	N	A	A	A	N	T	A	W
TP8005	T/C	0	8005	+	NA	NA	NA	NA	NA	NA	Y	Y	Y	Y	Y	Y	Y	Y	Y	Y	Y	Y	Y	Y	Y	T	Y	N	C	C	Y	Y	Y	Y	Y	Y	Y	Y	T	T	Y	T	T	Y	Y	N	C	Y	T
TP8033	G/A	0	8033	+	NA	NA	NA	NA	NA	NA	N	G	G	G	G	R	G	N	N	N	G	G	N	G	G	N	G	N	N	R	G	A	N	N	N	G	G	G	A	G	N	G	N	N	G	N	A	A	N
TP8057	A/G	0	8057	+	NA	NA	NA	NA	NA	NA	A	A	A	A	A	A	A	A	A	A	A	A	A	G	A	G	A	N	A	A	R	G	R	N	A	A	G	A	A	G	G	N	G	R	N	N	G	N	N
TP8099	C/T	0	8099	+	NA	NA	NA	NA	NA	NA	N	N	C	Y	C	C	C	T	T	C	C	C	C	C	C	C	C	N	C	C	C	C	C	N	C	C	C	C	Y	C	N	N	N	C	N	C	C	N	C
TP8100	A/C	0	8100	+	NA	NA	NA	NA	NA	NA	A	A	M	M	C	M	C	N	C	A	A	C	N	M	A	A	N	N	A	A	M	A	C	A	C	A	M	N	C	C	A	N	C	A	A	A	M	N	A
TP8105	C/T	0	8105	+	NA	NA	NA	NA	NA	NA	C	Y	Y	Y	C	C	Y	Y	Y	Y	C	C	Y	C	C	C	C	N	C	C	Y	Y	Y	C	Y	C	C	Y	Y	Y	C	Y	N	C	C	C	C	C	C
TP8146	C/A	0	8146	+	NA	NA	NA	NA	NA	NA	C	M	M	M	C	M	C	M	A	C	C	C	M	C	C	C	M	N	C	C	M	M	C	C	M	C	C	C	M	C	M	M	C	C	C	C	C	C	C
TP8150	G/T	0	8150	+	NA	NA	NA	NA	NA	NA	G	K	G	G	G	G	G	G	G	T	G	G	G	G	G	G	T	N	G	G	G	G	G	N	N	G	G	K	G	G	N	N	N	N	N	N	G	N	G
TP8180	C/A	0	8180	+	NA	NA	NA	NA	NA	NA	C	N	C	M	C	C	C	M	M	M	C	C	M	C	C	C	C	N	C	C	M	N	C	C	M	C	C	C	M	M	M	M	N	C	C	C	C	C	C
TP8201	A/G	0	8201	+	NA	NA	NA	NA	NA	NA	N	A	A	A	A	R	A	R	N	N	A	A	A	A	A	N	A	N	A	A	R	A	A	N	N	A	G	A	G	R	N	A	N	N	N	N	A	N	N
TP8206	G/A	0	8206	+	NA	NA	NA	NA	NA	NA	G	G	G	G	R	G	R	G	G	G	G	G	G	G	G	N	G	A	G	G	G	G	A	G	G	G	G	G	G	G	A	N	G	R	A	N	A	G	R
TP8216	G/A	0	8216	+	NA	NA	NA	NA	NA	NA	N	G	R	G	G	G	G	G	R	R	G	G	N	G	G	G	R	N	N	G	N	R	G	N	R	G	G	G	R	N	G	G	G	G	N	N	G	N	G
TP8270	T/C	0	8270	+	NA	NA	NA	NA	NA	NA	T	T	Y	Y	Y	T	T	C	C	N	T	T	T	Y	C	N	C	N	T	T	C	Y	N	T	T	T	C	T	T	N	N	N	N	T	Y	N	Y	T	N
TP8272	A/G	0	8272	+	NA	NA	NA	NA	NA	NA	N	N	G	G	A	A	A	G	G	A	A	A	G	A	A	N	N	N	A	A	G	G	A	A	G	A	N	N	R	R	A	G	N	N	N	N	N	N	A
TP8287	G/A	0	8287	+	NA	NA	NA	NA	NA	NA	G	G	G	G	R	G	R	G	G	G	G	A	G	G	G	A	G	A	G	A	N	G	N	G	N	A	R	G	N	G	G	N	R	G	A	A	A	G	A
TP8288	A/C	0	8288	+	NA	NA	NA	NA	NA	NA	A	N	M	M	C	A	C	N	C	N	A	A	A	C	M	N	N	N	A	A	N	C	C	A	N	N	C	A	N	C	N	N	A	A	C	N	A	N	N
TP8310	C/T	0	8310	+	NA	NA	NA	NA	NA	NA	C	C	C	C	C	N	T	C	N	C	C	N	C	N	C	N	N	C	C	C	T	N	C	N	N	C	C	C	N	N	N	N	N	T	N	C	C	C	C
TP8311	G/A	0	8311	+	NA	NA	NA	NA	NA	NA	N	G	G	G	G	R	G	G	G	N	G	G	A	G	G	G	G	N	G	R	G	R	G	A	G	G	G	G	A	N	G	G	G	G	N	N	G	R	G
TP8315	C/T	0	8315	+	NA	NA	NA	NA	NA	NA	N	C	C	C	C	C	C	C	C	C	C	C	T	C	C	C	C	N	N	Y	C	C	C	N	N	C	C	C	C	C	N	N	C	C	C	C	N	C	C
TP8316	C/T	0	8316	+	NA	NA	NA	NA	NA	NA	T	C	T	Y	C	Y	C	T	T	C	C	T	C	Y	Y	Y	N	N	C	Y	T	Y	C	C	N	C	T	C	C	T	C	T	N	T	T	N	C	N	T
TP8321	T/G	0	8321	+	NA	NA	NA	NA	NA	NA	T	T	T	T	K	K	K	T	T	T	T	T	N	K	T	N	T	N	T	G	T	T	N	T	N	T	N	N	T	N	N	N	N	T	T	N	N	T	G
TP8334	T/C	0	8334	+	NA	NA	NA	NA	NA	NA	T	C	Y	Y	T	T	T	C	N	N	T	T	Y	T	Y	T	C	T	T	T	C	T	N	N	N	T	Y	T	N	T	T	N	N	N	T	C	C	N	N
TP8342	A/G	0	8342	+	NA	NA	NA	NA	NA	NA	A	A	G	R	R	A	R	A	A	R	R	R	A	R	G	G	N	N	A	A	G	G	A	N	N	R	G	A	A	G	G	N	N	G	A	G	A	R	R
TP8345	A/T	0	8345	+	NA	NA	NA	NA	NA	NA	N	A	A	A	A	A	A	A	A	A	A	A	A	A	A	N	A	N	N	N	A	A	N	A	T	A	N	N	N	A	N	N	A	A	N	N	A	A	A
TP8363	T/C	0	8363	+	NA	NA	NA	NA	NA	NA	T	C	C	C	C	Y	C	T	T	T	T	Y	C	Y	Y	N	N	N	Y	Y	T	T	C	C	N	N	T	T	T	N	T	T	Y	T	C	N	C	N	T
TP8366	C/T	0	8366	+	NA	NA	NA	NA	NA	NA	N	C	C	C	C	C	C	C	C	C	C	C	T	C	C	C	C	C	T	Y	C	Y	C	C	N	C	C	C	Y	N	N	C	C	C	C	N	C	N	C
TP8371	G/A	0	8371	+	NA	NA	NA	NA	NA	NA	G	G	R	R	G	G	G	A	A	G	G	G	A	A	A	G	A	G	N	R	A	A	G	N	A	G	N	G	N	A	G	A	G	R	N	N	R	G	G
TP8378	A/G	0	8378	+	NA	NA	NA	NA	NA	NA	A	G	G	R	R	A	A	N	G	N	A	A	A	A	A	G	N	A	A	A	A	A	A	N	N	A	R	N	N	N	N	N	A	A	A	N	G	R	R
TP8383	C/T	0	8383	+	NA	NA	NA	NA	NA	NA	N	Y	C	C	C	C	C	T	Y	N	C	C	Y	C	C	C	N	Y	C	C	C	C	C	N	Y	C	C	C	N	Y	C	C	C	C	C	C	C	C	C
TP8401	C/T	0	8401	+	NA	NA	NA	NA	NA	NA	N	C	C	Y	T	C	C	C	N	N	Y	C	C	C	T	N	T	T	Y	C	C	C	N	T	C	C	N	Y	N	C	N	N	T	Y	N	N	C	N	T
TP8416	T/G	0	8416	+	NA	NA	NA	NA	NA	NA	N	T	T	T	T	T	T	T	T	T	T	T	T	T	T	T	T	N	N	T	N	T	G	N	G	T	N	T	N	T	N	N	N	N	N	N	T	T	N
TP8498	G/T	0	8498	+	NA	NA	NA	NA	NA	NA	G	G	G	G	G	K	K	G	G	G	G	G	N	G	G	G	G	N	G	G	T	N	G	G	T	G	G	G	N	N	G	N	N	N	N	G	G	G	G
TP8522	T/C	0	8522	+	NA	NA	NA	NA	NA	NA	N	Y	T	T	T	T	T	C	Y	T	T	N	Y	T	T	T	T	N	T	T	Y	T	T	N	C	T	C	T	Y	C	N	C	N	N	N	N	T	N	T
TP8552	G/C	0	8552	+	NA	NA	NA	NA	NA	NA	G	C	C	C	C	C	G	G	G	G	G	G	C	G	S	N	S	G	G	G	N	N	N	S	N	G	G	G	N	G	N	N	N	G	N	G	N	C	N
TP8563	C/T	0	8563	+	NA	NA	NA	NA	NA	NA	C	C	C	C	C	C	C	C	Y	C	C	C	C	C	C	C	N	N	C	C	N	C	C	N	T	C	C	N	T	C	N	N	N	N	N	C	C	C	C
TP8574	C/T	0	8574	+	NA	NA	NA	NA	NA	NA	N	C	C	C	C	C	N	C	C	C	C	Y	C	Y	C	C	C	N	C	Y	N	C	C	C	C	Y	C	C	C	C	C	N	C	C	C	C	C	C	C
TP8582	T/A	0	8582	+	NA	NA	NA	NA	NA	NA	T	W	T	T	T	T	T	W	T	T	T	T	N	T	T	T	N	N	N	T	N	T	N	T	N	T	T	N	T	W	T	W	N	N	T	N	T	T	T
TP8596	C/T	0	8596	+	NA	NA	NA	NA	NA	NA	N	T	C	C	T	C	Y	Y	Y	C	C	Y	T	Y	C	N	C	N	C	C	Y	C	T	C	N	C	N	C	N	N	T	T	N	C	N	N	Y	C	C
TP8602	C/T	0	8602	+	NA	NA	NA	NA	NA	NA	C	Y	C	Y	C	C	C	Y	T	C	C	C	Y	C	C	C	C	N	C	C	T	N	Y	N	N	C	N	C	T	C	T	T	C	C	C	N	N	N	C
TP8605	G/A	0	8605	+	NA	NA	NA	NA	NA	NA	N	N	G	G	G	G	G	G	A	R	G	G	R	G	N	N	N	N	G	G	N	G	G	N	A	G	N	G	G	G	N	G	G	G	N	N	N	N	N
TP8618	G/T	0	8618	+	NA	NA	NA	NA	NA	NA	K	G	K	G	T	G	K	T	T	G	G	G	G	K	K	N	N	N	G	K	G	G	N	G	N	K	K	G	G	N	G	T	G	T	N	N	N	G	N
TP8623	T/C	0	8623	+	NA	NA	NA	NA	NA	NA	Y	T	T	T	T	T	C	C	T	T	Y	Y	T	T	C	Y	T	N	Y	T	T	T	T	C	C	Y	Y	T	C	T	N	N	N	T	N	N	T	Y	C
TP8624	T/A	0	8624	+	NA	NA	NA	NA	NA	NA	T	W	W	W	T	A	W	A	T	W	T	T	W	T	T	T	A	T	T	T	N	T	N	T	W	T	T	W	A	T	W	A	W	T	A	A	T	T	T
TP8639	G/A	0	8639	+	NA	NA	NA	NA	NA	NA	N	G	G	G	G	G	G	G	G	G	R	A	N	A	N	G	G	N	N	G	G	N	N	G	G	A	G	G	G	A	G	N	N	G	G	N	G	G	G
TP8717	C/T	0	8717	+	NA	NA	NA	NA	NA	NA	Y	T	Y	Y	C	C	Y	Y	Y	T	C	C	T	C	Y	C	Y	N	C	Y	Y	Y	Y	C	Y	Y	Y	Y	Y	Y	C	Y	C	C	N	C	C	C	C
TP8723	C/A	0	8723	+	NA	NA	NA	NA	NA	NA	C	C	C	C	C	C	C	C	C	C	C	C	C	C	C	N	C	N	C	C	C	C	A	C	N	C	M	A	C	C	A	C	N	M	C	C	C	N	C
TP8781	C/T	0	8781	+	NA	NA	NA	NA	NA	NA	Y	C	Y	Y	Y	Y	Y	Y	C	C	Y	Y	Y	Y	Y	Y	Y	C	Y	Y	Y	Y	Y	Y	T	Y	Y	Y	N	Y	C	T	Y	C	T	C	Y	Y	Y
TP8831	A/G	0	8831	+	NA	NA	NA	NA	NA	NA	G	A	N	A	N	A	A	A	A	A	A	A	R	R	A	N	A	A	A	R	N	A	A	N	N	R	A	R	G	A	A	N	A	N	A	N	N	R	A
TP8832	G/A	0	8832	+	NA	NA	NA	NA	NA	NA	A	G	G	G	G	G	G	G	G	G	R	A	R	A	G	A	G	G	G	R	N	G	N	G	N	R	R	G	G	A	G	N	G	G	G	N	G	G	R
TP8834	T/C	0	8834	+	NA	NA	NA	NA	NA	NA	T	T	T	T	T	T	T	N	T	T	T	T	N	T	T	N	T	N	T	T	C	T	N	N	N	T	Y	T	Y	N	T	N	T	Y	T	N	C	T	T
TP8856	G/A	0	8856	+	NA	NA	NA	NA	NA	NA	G	G	R	G	G	G	R	G	G	N	G	G	G	G	G	N	G	N	G	G	N	G	G	G	A	G	G	N	R	G	N	N	N	G	N	N	G	N	G
TP8868	A/G	0	8868	+	NA	NA	NA	NA	NA	NA	A	N	A	R	G	R	A	A	A	A	R	G	N	A	R	N	A	N	R	R	A	A	A	N	N	A	G	R	N	A	N	A	N	G	A	N	N	R	G
TP8870	G/C	0	8870	+	NA	NA	NA	NA	NA	NA	G	G	G	G	S	G	S	G	N	G	G	G	N	G	G	N	G	N	G	G	N	G	N	G	G	G	C	G	G	N	N	N	N	G	N	N	S	N	N
TP8881	G/A	0	8881	+	NA	NA	NA	NA	NA	NA	N	G	G	G	A	G	G	G	G	G	G	G	G	G	G	N	N	N	G	G	N	G	G	G	N	G	N	G	G	G	N	N	G	G	N	N	N	G	N
TP8897	T/A	0	8897	+	NA	NA	NA	NA	NA	NA	T	W	T	T	T	T	T	W	W	W	T	T	W	W	T	T	T	T	T	T	W	T	T	T	W	T	W	T	W	W	T	W	T	T	T	N	T	T	T
TP8918	G/T	0	8918	+	NA	NA	NA	NA	NA	NA	G	G	K	G	G	G	G	G	K	G	G	G	G	G	G	N	K	G	G	G	N	N	G	G	G	G	N	G	G	T	N	G	G	G	N	G	G	G	G
TP8944	G/A	0	8944	+	NA	NA	NA	NA	NA	NA	R	R	R	R	R	R	R	R	R	G	R	R	G	G	R	N	R	N	G	R	A	A	N	A	A	R	R	R	R	R	A	N	N	R	N	N	G	A	R
TP8973	C/T	0	8973	+	NA	NA	NA	NA	NA	NA	C	Y	C	C	C	C	C	N	Y	C	C	C	Y	C	C	C	Y	N	C	C	T	T	T	C	C	C	Y	C	N	T	C	T	N	C	C	N	C	C	C
TP8981	G/A	0	8981	+	NA	NA	NA	NA	NA	NA	G	G	N	G	G	R	A	G	G	A	N	G	G	G	R	N	N	N	N	G	G	G	R	N	G	R	N	G	G	R	N	G	G	N	N	G	N	N	G
TP8982	C/T	0	8982	+	NA	NA	NA	NA	NA	NA	C	C	Y	C	C	C	Y	C	Y	C	C	C	C	C	C	C	Y	N	C	C	C	Y	C	C	Y	C	C	C	N	T	C	Y	N	C	N	N	C	C	C
TP8984	C/A	0	8984	+	NA	NA	NA	NA	NA	NA	C	M	M	M	A	C	C	C	C	C	C	N	N	C	C	C	C	N	C	M	C	C	N	C	A	C	M	C	M	C	C	C	N	A	N	N	N	C	A
TP9004	T/C	0	9004	+	NA	NA	NA	NA	NA	NA	T	N	T	T	Y	T	T	T	N	N	T	T	T	T	T	Y	T	N	T	T	T	T	T	T	T	T	T	T	N	N	C	N	C	T	T	N	C	N	Y
TP9066	A/G	0	9066	+	NA	NA	NA	NA	NA	NA	A	R	A	R	A	A	A	R	A	R	A	A	A	A	A	A	A	A	A	A	A	G	R	A	R	A	A	R	A	R	A	R	A	A	A	A	A	A	A
TP9070	G/A	0	9070	+	NA	NA	NA	NA	NA	NA	G	G	R	R	G	G	G	N	A	N	G	G	R	G	G	N	A	N	G	G	N	R	G	G	G	G	G	A	R	A	G	G	N	G	N	N	N	G	N
TP9076	A/T	0	9076	+	NA	NA	NA	NA	NA	NA	A	W	A	A	A	A	W	W	W	W	A	A	W	A	A	N	W	N	A	A	W	W	W	A	W	A	W	W	W	W	T	W	A	A	A	A	A	A	A
TP9083	T/C	0	9083	+	NA	NA	NA	NA	NA	NA	T	Y	T	T	Y	T	T	T	T	T	T	T	C	T	Y	Y	T	N	N	Y	T	T	T	N	N	T	C	T	T	N	T	T	N	Y	N	C	C	Y	N
TP9085	T/C	0	9085	+	NA	NA	NA	NA	NA	NA	Y	T	Y	Y	Y	Y	Y	Y	Y	T	Y	T	Y	Y	Y	N	T	C	Y	Y	N	N	Y	N	C	C	C	T	N	T	C	T	N	N	Y	N	Y	T	T
TP9112	C/T	0	9112	+	NA	NA	NA	NA	NA	NA	Y	C	Y	Y	C	T	C	T	N	C	Y	C	C	Y	C	N	T	C	C	C	T	C	C	C	N	N	C	N	N	N	N	T	T	T	N	N	C	C	N
TP9181	C/T	0	9181	+	NA	NA	NA	NA	NA	NA	N	Y	C	C	C	C	C	C	T	C	C	C	Y	C	N	N	Y	N	C	C	C	C	N	C	C	C	N	Y	N	N	N	T	N	C	C	N	C	C	C
TP9195	C/T	0	9195	+	NA	NA	NA	NA	NA	NA	C	C	C	Y	C	C	C	Y	C	C	C	C	C	C	C	N	N	N	C	C	C	C	C	N	N	C	N	C	N	C	T	N	C	N	N	N	N	N	C
TP9202	C/T	0	9202	+	NA	NA	NA	NA	NA	NA	C	T	C	C	C	C	C	Y	C	Y	C	C	C	C	C	C	C	N	N	C	C	C	N	N	T	C	N	N	C	Y	C	C	N	C	N	N	C	C	N
TP9208	G/C	0	9208	+	NA	NA	NA	NA	NA	NA	N	S	G	G	G	G	G	C	S	G	G	G	S	G	G	G	G	N	G	G	S	G	G	G	G	G	N	G	S	C	G	G	G	G	G	N	G	N	G
TP9218	T/A	0	9218	+	NA	NA	NA	NA	NA	NA	N	W	T	T	T	T	W	W	W	W	N	T	W	T	T	T	W	N	T	N	W	A	N	T	W	T	W	W	N	N	T	N	N	N	T	T	T	N	T
TP9223	T/A	0	9223	+	NA	NA	NA	NA	NA	NA	T	T	W	W	T	W	T	A	A	N	W	T	T	A	T	A	A	N	T	T	A	N	T	N	N	W	N	N	N	T	T	A	N	W	T	T	T	T	N
TP9224	G/T	0	9224	+	NA	NA	NA	NA	NA	NA	G	G	K	G	N	G	G	G	K	G	G	G	G	G	G	N	K	N	N	G	G	G	G	N	G	G	G	G	G	K	N	N	G	N	N	N	N	N	G
TP9234	G/C	0	9234	+	NA	NA	NA	NA	NA	NA	G	G	G	G	G	G	S	C	G	N	G	G	G	G	G	N	G	G	G	G	S	S	G	N	G	G	G	N	S	S	G	N	N	G	G	N	G	N	G
TP9240	G/A	0	9240	+	NA	NA	NA	NA	NA	NA	N	A	A	G	G	G	G	N	R	A	R	N	A	G	A	G	R	N	N	R	N	N	G	N	G	A	G	G	N	G	G	R	N	N	G	N	G	G	N
TP9241	G/A	0	9241	+	NA	NA	NA	NA	NA	NA	G	A	G	R	G	G	G	R	R	R	G	G	R	G	G	G	G	G	G	G	R	A	R	G	N	G	G	R	A	R	R	A	G	G	G	G	G	G	G
TP9243	G/T	0	9243	+	NA	NA	NA	NA	NA	NA	G	K	G	K	G	G	G	K	K	G	G	G	K	G	G	G	G	G	G	G	G	G	G	G	G	G	G	G	G	G	T	K	G	G	G	G	G	G	G
TP9251	C/A	0	9251	+	NA	NA	NA	NA	NA	NA	C	M	M	M	C	C	M	M	M	M	C	C	M	C	C	C	C	C	C	C	M	M	M	C	M	C	C	M	M	M	C	M	C	C	C	C	C	C	C
TP9292	A/G	0	9292	+	NA	NA	NA	NA	NA	NA	A	R	A	A	A	A	R	R	R	R	A	A	R	A	A	A	A	N	A	A	A	A	N	A	A	A	A	A	A	G	A	G	A	A	A	N	A	A	R
TP9305	T/C	0	9305	+	NA	NA	NA	NA	NA	NA	T	T	T	T	T	T	T	T	Y	Y	T	T	T	T	T	T	T	N	T	T	T	T	T	T	N	T	T	Y	C	T	N	N	N	T	T	T	T	N	T
TP9309	T/G	0	9309	+	NA	NA	NA	NA	NA	NA	T	K	K	K	T	T	T	N	G	K	T	T	K	T	T	N	G	N	T	T	K	K	G	T	K	T	T	G	K	T	G	T	T	T	T	N	T	T	T
TP9327	T/C	0	9327	+	NA	NA	NA	NA	NA	NA	T	Y	T	T	T	T	T	C	Y	C	T	T	Y	T	T	T	T	N	T	T	T	T	T	T	T	T	Y	T	T	C	N	N	T	T	T	T	T	T	T
TP9330	T/C	0	9330	+	NA	NA	NA	NA	NA	NA	N	Y	T	Y	T	N	T	N	C	T	T	T	C	N	T	T	C	N	C	T	C	N	C	Y	C	T	N	N	N	N	T	N	Y	T	T	T	T	Y	T
TP9333	T/A	0	9333	+	NA	NA	NA	NA	NA	NA	T	T	T	T	T	T	T	T	T	T	T	T	T	T	T	A	T	N	T	T	W	T	W	T	T	T	W	T	T	T	T	T	T	W	A	T	T	T	W
TP9336	A/G	0	9336	+	NA	NA	NA	NA	NA	NA	A	A	A	A	A	A	A	A	A	A	A	A	A	A	A	A	A	A	A	A	A	A	G	A	R	A	N	N	A	N	A	A	A	A	A	A	A	A	A
TP9341	G/A	0	9341	+	NA	NA	NA	NA	NA	NA	N	A	R	R	R	A	A	G	N	A	A	A	G	R	R	A	G	N	G	G	G	N	R	A	G	R	R	N	R	G	N	G	A	A	G	N	A	N	N
TP9347	G/A	0	9347	+	NA	NA	NA	NA	NA	NA	G	R	G	G	G	G	R	R	R	R	G	G	R	G	G	G	G	N	G	G	R	R	R	G	R	G	G	R	R	R	R	N	G	G	G	N	G	G	G
TP9359	A/G	0	9359	+	NA	NA	NA	NA	NA	NA	A	R	A	R	A	A	A	G	A	R	A	A	R	A	A	A	N	N	N	A	N	N	R	A	A	A	A	A	G	R	R	R	A	A	A	A	A	A	A
TP9369	G/T	0	9369	+	NA	NA	NA	NA	NA	NA	G	N	G	K	G	G	G	N	G	G	G	G	G	N	N	G	G	N	G	G	K	N	N	G	G	G	G	G	K	G	N	T	G	G	G	N	N	N	G
TP9370	T/A	0	9370	+	NA	NA	NA	NA	NA	NA	T	N	N	N	N	N	T	A	A	W	T	T	T	T	N	T	T	N	T	T	N	T	N	T	N	T	T	W	N	W	A	T	T	N	N	T	N	T	T
TP9371	C/A	0	9371	+	NA	NA	NA	NA	NA	NA	C	N	M	M	C	M	M	N	A	N	M	C	A	M	M	N	M	N	M	C	N	C	C	A	N	M	C	A	C	A	N	N	C	M	C	N	A	A	C
TP9400	A/G	0	9400	+	NA	NA	NA	NA	NA	NA	A	G	R	G	R	G	A	A	A	A	A	A	G	A	N	A	N	N	A	A	A	N	N	A	N	A	A	N	A	A	N	A	A	A	A	A	A	A	A
TP9409	T/C	0	9409	+	NA	NA	NA	NA	NA	NA	N	T	Y	T	T	T	T	T	C	T	T	T	T	T	T	N	N	N	T	T	T	N	T	N	T	T	T	T	T	C	N	N	N	T	T	N	T	N	T
TP9415	A/G	0	9415	+	NA	NA	NA	NA	NA	NA	N	A	A	R	A	R	R	N	A	G	R	A	A	A	G	N	G	A	A	N	R	N	N	N	A	A	R	A	N	N	A	N	G	R	G	N	A	A	R
TP9425	C/T	0	9425	+	NA	NA	NA	NA	NA	NA	C	C	C	C	C	N	C	C	N	C	C	T	N	C	C	N	C	N	C	C	N	C	N	N	N	C	C	C	C	C	C	N	T	C	N	C	C	N	C
TP9443	G/C	0	9443	+	NA	NA	NA	NA	NA	NA	N	G	S	G	G	S	G	N	G	G	G	G	G	G	G	N	G	N	N	G	G	N	N	N	G	S	G	G	C	N	N	N	G	S	N	N	G	N	G
TP9455	T/C	0	9455	+	NA	NA	NA	NA	NA	NA	T	T	Y	T	T	T	Y	Y	Y	T	T	T	T	T	T	T	C	N	N	T	T	N	T	T	Y	T	T	T	N	Y	N	Y	T	T	T	T	T	T	T
TP9472	T/C	0	9472	+	NA	NA	NA	NA	NA	NA	Y	C	C	C	T	Y	Y	C	C	T	Y	T	C	Y	T	T	C	T	T	T	C	T	T	T	C	Y	T	Y	T	T	N	C	C	Y	T	T	T	T	T
TP9501	T/G	0	9501	+	NA	NA	NA	NA	NA	NA	N	K	T	T	K	T	T	T	T	T	T	N	K	T	K	T	T	N	T	K	T	T	T	G	G	T	K	T	T	T	T	T	G	G	K	N	K	T	T
TP9503	G/C	0	9503	+	NA	NA	NA	NA	NA	NA	G	S	G	S	G	G	G	S	S	S	G	G	S	G	G	G	G	N	G	G	G	S	G	G	S	G	G	G	S	S	S	G	G	G	G	G	G	G	G
TP9541	G/A	0	9541	+	NA	NA	NA	NA	NA	NA	G	R	G	R	G	G	G	R	R	R	G	G	R	G	G	G	G	G	G	G	R	R	R	G	R	G	G	G	R	R	R	R	G	G	G	G	G	G	G
TP9547	G/C	0	9547	+	NA	NA	NA	NA	NA	NA	G	C	S	S	G	G	G	C	C	G	G	G	S	G	G	G	C	G	G	G	S	C	G	N	S	G	G	G	S	G	S	C	G	G	G	G	G	G	G
TP9550	G/A	0	9550	+	NA	NA	NA	NA	NA	NA	G	G	R	R	G	G	R	G	R	R	G	G	R	G	G	G	G	G	G	G	R	R	R	G	A	G	G	G	G	R	G	R	G	N	N	N	G	G	G
TP9554	T/C	0	9554	+	NA	NA	NA	NA	NA	NA	N	T	Y	Y	T	T	Y	Y	Y	T	T	T	Y	T	T	T	Y	N	T	T	C	T	C	T	Y	T	T	Y	Y	Y	N	Y	Y	T	C	N	T	T	T
TP9570	C/T	0	9570	+	NA	NA	NA	NA	NA	NA	N	N	C	Y	C	C	N	Y	T	N	C	C	C	C	C	C	N	N	C	N	N	C	C	C	N	C	N	N	Y	N	C	N	N	C	C	N	C	N	N
TP9594	C/G	0	9594	+	NA	NA	NA	NA	NA	NA	S	S	S	S	S	S	S	S	S	S	S	S	S	S	S	S	S	G	S	S	S	S	S	S	G	S	S	S	C	N	S	N	S	S	S	S	S	S	S
TP9642	G/A	0	9642	+	NA	NA	NA	NA	NA	NA	N	G	G	G	R	G	A	G	N	N	G	A	G	G	G	N	G	A	N	R	A	G	G	N	G	R	N	N	G	G	G	G	A	A	N	G	G	G	A
TP9653	A/C	0	9653	+	NA	NA	NA	NA	NA	NA	A	C	A	A	M	A	A	M	M	M	A	A	M	A	A	M	A	A	A	A	M	A	N	A	M	A	C	A	M	M	M	M	A	A	A	A	A	A	M
TP9707	G/A	0	9707	+	NA	NA	NA	NA	NA	NA	G	R	R	R	G	G	G	A	A	A	G	G	R	G	G	G	R	G	G	G	R	G	R	G	R	G	G	A	N	R	A	N	G	G	G	N	G	G	G
TP9719	G/T	0	9719	+	NA	NA	NA	NA	NA	NA	K	K	K	K	T	G	G	K	K	T	G	K	K	G	K	T	G	N	G	G	K	T	T	G	T	K	G	T	K	K	K	K	T	G	G	N	G	G	K
TP9725	C/G	0	9725	+	NA	NA	NA	NA	NA	NA	N	C	C	C	G	C	S	N	C	C	C	C	N	C	C	G	C	N	C	C	C	C	N	C	C	C	N	C	C	C	N	N	N	N	N	N	N	N	G
TP9733	A/G	0	9733	+	NA	NA	NA	NA	NA	NA	N	N	R	R	R	A	N	R	A	A	R	A	A	R	A	N	A	N	R	A	N	R	A	A	G	A	A	R	R	A	N	A	R	N	N	A	N	N	A
TP9763	C/T	0	9763	+	NA	NA	NA	NA	NA	NA	C	C	N	C	Y	C	Y	C	C	N	C	N	Y	C	C	T	N	T	C	N	N	C	C	N	C	N	T	C	N	C	T	N	T	T	T	N	C	N	N
TP9779	G/C	0	9779	+	NA	NA	NA	NA	NA	NA	C	N	C	C	N	G	C	G	G	N	G	S	C	S	N	G	G	N	C	S	N	G	N	N	N	S	G	G	G	G	G	G	G	N	N	N	G	G	N
TP9807	C/T	0	9807	+	NA	NA	NA	NA	NA	NA	Y	N	C	C	T	C	T	C	C	T	C	Y	C	Y	Y	T	C	N	Y	Y	N	N	C	N	N	C	T	C	N	T	C	C	C	T	N	N	T	N	T
TP9829	C/T	0	9829	+	NA	NA	NA	NA	NA	NA	T	C	C	C	C	C	C	C	C	C	Y	T	C	T	C	C	C	N	N	Y	N	C	N	C	C	T	C	C	N	T	C	N	N	N	C	N	N	N	N
TP9835	T/G	0	9835	+	NA	NA	NA	NA	NA	NA	T	N	T	T	T	T	T	T	T	T	T	T	T	T	T	T	T	N	T	T	T	T	T	N	G	T	N	T	T	T	N	N	T	T	T	N	T	N	T
TP9887	C/T	0	9887	+	NA	NA	NA	NA	NA	NA	N	C	C	C	T	C	C	C	N	C	C	C	N	C	C	T	C	N	N	C	C	C	C	N	N	C	N	C	N	C	N	C	N	N	C	N	N	N	T
TP9935	T/A	0	9935	+	NA	NA	NA	NA	NA	NA	T	W	W	W	W	W	W	W	W	W	W	T	T	T	T	W	T	N	W	W	T	T	T	W	T	W	A	T	N	T	A	N	T	T	A	T	N	N	A
TP9938	A/G	0	9938	+	NA	NA	NA	NA	NA	NA	N	A	R	A	A	A	A	A	N	A	R	A	A	A	A	N	A	A	A	G	A	N	A	N	N	R	A	A	A	A	N	N	N	A	A	N	A	A	A
TP9960	C/A	0	9960	+	NA	NA	NA	NA	NA	NA	C	A	A	A	C	C	C	A	A	C	M	M	A	C	C	C	N	C	C	C	C	A	A	C	A	C	C	A	M	C	A	N	C	C	C	C	M	C	M
TP9976	T/G	0	9976	+	NA	NA	NA	NA	NA	NA	N	G	T	K	G	K	G	T	G	G	K	T	N	G	K	N	G	N	T	T	T	N	K	G	G	T	T	G	K	N	N	T	N	T	N	N	T	G	T
TP9977	C/T	0	9977	+	NA	NA	NA	NA	NA	NA	C	N	T	T	Y	C	T	N	N	C	C	Y	T	Y	C	C	N	T	C	T	C	N	C	N	T	C	T	N	Y	C	N	T	N	C	N	N	C	N	Y
TP9985	G/C	0	9985	+	NA	NA	NA	NA	NA	NA	S	N	C	C	S	S	S	G	G	G	G	G	C	S	C	G	S	N	S	S	G	G	N	C	G	S	G	G	G	N	G	G	G	G	G	G	G	N	G
TP9986	G/A	0	9986	+	NA	NA	NA	NA	NA	NA	G	R	R	R	G	G	G	A	A	R	G	G	G	G	G	G	R	N	G	G	G	A	G	N	G	G	G	N	R	A	A	N	N	G	G	N	N	G	G
TP9991	C/T	0	9991	+	NA	NA	NA	NA	NA	NA	N	C	C	C	Y	C	Y	C	C	C	C	Y	C	C	C	N	C	N	N	C	C	C	N	N	C	C	Y	C	C	C	N	C	C	Y	N	N	C	C	Y
TP10004	C/T	0	10004	+	NA	NA	NA	NA	NA	NA	N	C	C	C	Y	C	Y	C	C	N	C	N	C	C	C	N	C	T	C	C	C	C	C	N	T	C	C	C	N	C	T	N	T	C	N	T	T	N	N
TP10010	A/G	0	10010	+	NA	NA	NA	NA	NA	NA	A	G	A	A	A	A	R	G	R	G	A	A	R	A	A	A	G	N	A	A	A	A	A	N	G	A	N	A	A	G	A	N	N	N	N	N	A	A	A
TP10023	G/T	0	10023	+	NA	NA	NA	NA	NA	NA	N	K	G	K	K	K	K	K	K	K	G	G	K	K	G	N	G	N	G	G	T	K	K	G	G	G	T	G	K	T	T	K	G	K	T	N	G	G	G
TP10040	A/C	0	10040	+	NA	NA	NA	NA	NA	NA	A	M	A	A	A	A	M	C	C	M	A	A	M	A	M	N	C	N	A	A	N	N	A	A	C	A	A	A	A	C	A	M	A	A	N	N	N	A	N
TP10047	G/T	0	10047	+	NA	NA	NA	NA	NA	NA	N	K	G	G	G	G	G	T	K	G	G	G	K	G	G	G	G	N	G	G	G	G	G	N	G	G	N	G	G	T	G	N	G	G	G	G	G	G	G
TP10075	T/C	0	10075	+	NA	NA	NA	NA	NA	NA	T	T	T	T	T	T	T	Y	T	Y	T	T	T	T	T	T	T	N	T	T	Y	T	T	T	C	T	T	Y	C	Y	T	N	T	T	T	N	T	N	T
TP10081	G/A	0	10081	+	NA	NA	NA	NA	NA	NA	R	A	R	G	A	G	G	R	R	R	G	R	R	R	R	R	G	N	G	G	R	G	R	G	R	R	A	G	R	R	R	R	R	G	G	G	R	G	R
TP10083	G/A	0	10083	+	NA	NA	NA	NA	NA	NA	R	R	A	A	G	A	R	R	R	G	R	R	R	A	G	G	R	N	G	G	R	R	R	G	G	R	G	R	G	R	G	R	R	G	A	G	G	G	G
TP10089	T/C	0	10089	+	NA	NA	NA	NA	NA	NA	T	T	T	T	T	Y	Y	T	T	T	T	T	T	T	Y	Y	T	N	Y	T	T	T	T	T	T	Y	C	T	T	T	C	T	C	Y	C	Y	Y	T	Y
TP10178	G/C	0	10178	+	NA	NA	NA	NA	NA	NA	G	C	S	S	S	G	G	C	N	G	G	G	S	G	G	G	C	C	N	G	G	G	G	N	N	G	C	N	N	G	G	G	G	G	G	N	S	C	G
TP10198	A/T	0	10198	+	NA	NA	NA	NA	NA	NA	A	W	A	A	A	A	A	A	W	A	A	A	A	A	A	A	W	A	A	A	A	A	A	A	A	A	A	A	W	A	W	A	A	A	A	N	A	A	A
TP10199	T/A	0	10199	+	NA	NA	NA	NA	NA	NA	T	W	T	T	T	T	T	W	W	W	T	T	W	T	T	T	T	N	T	T	W	T	T	T	T	T	W	T	N	W	T	W	T	T	T	T	T	T	T
TP10201	C/T	0	10201	+	NA	NA	NA	NA	NA	NA	C	C	C	C	C	C	Y	Y	Y	T	N	N	Y	C	N	C	Y	N	C	C	C	C	C	C	T	N	N	C	C	Y	C	Y	N	C	N	C	C	C	C
TP10209	A/T	0	10209	+	NA	NA	NA	NA	NA	NA	A	W	A	A	A	A	A	W	W	W	A	A	W	A	A	A	W	N	A	A	T	A	A	A	N	A	A	W	W	T	W	T	A	A	N	N	A	A	A
TP10215	C/T	0	10215	+	NA	NA	NA	NA	NA	NA	C	Y	C	C	C	C	Y	Y	Y	Y	C	C	Y	C	C	C	Y	N	C	C	C	C	C	C	C	C	C	C	C	C	C	C	C	C	C	C	C	C	C
TP10251	G/A	0	10251	+	NA	NA	NA	NA	NA	NA	N	R	G	G	G	G	G	R	R	G	R	G	R	G	G	N	G	N	G	G	R	N	G	N	A	G	A	G	N	A	G	N	G	G	R	N	N	N	N
TP10259	C/T	0	10259	+	NA	NA	NA	NA	NA	NA	C	C	C	C	Y	C	Y	C	C	C	C	T	C	C	C	T	C	N	C	Y	T	C	N	C	C	Y	Y	C	C	C	C	N	N	T	C	N	Y	C	T
TP10263	T/G	0	10263	+	NA	NA	NA	NA	NA	NA	T	N	T	T	T	T	T	T	K	K	T	T	G	T	T	N	N	N	T	T	K	G	K	T	T	T	T	T	G	K	N	N	N	T	T	N	T	N	N
TP10286	G/T	0	10286	+	NA	NA	NA	NA	NA	NA	G	T	G	G	G	G	K	K	N	K	G	N	G	G	G	N	G	N	N	G	N	G	G	G	N	N	G	G	G	K	N	N	G	N	G	N	G	G	G
TP10288	A/G	0	10288	+	NA	NA	NA	NA	NA	NA	A	A	A	A	A	A	A	R	R	G	A	A	A	A	A	A	A	N	N	A	A	A	A	N	N	A	A	A	N	A	A	A	A	A	N	A	N	A	A
TP10293	A/G	0	10293	+	NA	NA	NA	NA	NA	NA	A	R	R	R	A	R	R	G	G	G	A	A	R	A	A	N	G	N	A	A	G	A	G	A	N	A	N	A	A	G	A	N	G	A	G	N	G	A	A
TP10326	T/C	0	10326	+	NA	NA	NA	NA	NA	NA	T	N	Y	Y	Y	T	Y	Y	T	Y	T	C	C	N	Y	N	T	N	T	T	T	C	T	N	T	T	C	Y	T	Y	C	T	N	Y	N	N	Y	T	C
TP10357	T/A	0	10357	+	NA	NA	NA	NA	NA	NA	N	A	T	W	T	T	T	A	A	W	T	T	A	T	T	T	W	N	T	T	W	W	T	T	W	T	T	A	W	A	N	A	N	T	T	N	N	T	T
TP10380	T/A	0	10380	+	NA	NA	NA	NA	NA	NA	W	W	W	W	W	T	T	W	T	T	W	T	W	W	T	A	W	N	W	W	T	T	T	A	T	T	T	T	N	W	W	A	A	W	W	A	W	W	A
TP10383	T/C	0	10383	+	NA	NA	NA	NA	NA	NA	C	T	T	T	Y	Y	C	T	T	C	Y	Y	Y	C	Y	Y	Y	C	Y	Y	Y	Y	T	Y	Y	C	Y	T	T	Y	T	Y	Y	Y	Y	N	C	T	Y
TP10418	A/C	0	10418	+	NA	NA	NA	NA	NA	NA	A	A	A	A	A	A	M	M	A	M	A	A	A	A	A	A	A	N	A	A	M	N	A	A	A	A	A	M	A	M	A	A	A	A	N	A	A	A	A
TP10458	G/A	0	10458	+	NA	NA	NA	NA	NA	NA	G	A	R	R	G	G	G	G	A	R	G	G	R	G	G	G	N	G	G	G	G	R	G	G	A	G	G	G	G	G	G	G	G	G	G	G	G	G	G
TP10460	A/G	0	10460	+	NA	NA	NA	NA	NA	NA	A	N	A	A	A	A	N	A	G	A	A	A	R	A	A	N	N	N	A	A	A	A	A	N	G	A	A	A	N	A	A	N	N	A	A	N	A	A	N
TP10487	C/T	0	10487	+	NA	NA	NA	NA	NA	NA	N	C	T	Y	C	Y	N	C	C	C	Y	Y	C	C	N	C	T	N	N	C	C	N	N	N	C	Y	C	C	C	C	N	C	C	Y	N	N	C	Y	C
TP10491	C/T	0	10491	+	NA	NA	NA	NA	NA	NA	C	C	Y	T	Y	Y	N	C	C	T	T	Y	C	Y	Y	C	Y	C	Y	C	C	N	C	C	N	Y	C	C	N	N	N	N	N	C	N	N	C	T	C
TP10545	G/A	0	10545	+	NA	NA	NA	NA	NA	NA	G	G	G	G	N	G	G	R	R	G	G	G	R	G	G	G	G	N	G	G	R	G	G	G	G	G	N	G	G	R	G	G	G	G	G	G	N	G	G
TP10549	G/C	0	10549	+	NA	NA	NA	NA	NA	NA	G	G	S	G	G	G	S	S	S	G	G	G	G	G	G	N	S	G	G	G	G	S	G	G	C	G	G	G	S	S	G	S	G	G	G	N	G	G	G
TP10572	A/G	0	10572	+	NA	NA	NA	NA	NA	NA	R	A	A	A	A	A	A	G	A	G	A	A	A	A	G	A	A	N	A	A	N	N	A	A	A	R	A	N	A	A	A	A	A	A	A	N	A	A	A
TP10583	G/A	0	10583	+	NA	NA	NA	NA	NA	NA	G	A	R	R	R	G	G	N	N	G	G	G	N	G	G	N	N	N	N	G	N	G	G	N	N	G	G	G	N	G	N	N	G	N	N	A	N	N	N
TP10606	A/G	0	10606	+	NA	NA	NA	NA	NA	NA	A	R	A	A	A	A	A	N	N	R	A	A	G	A	A	A	R	N	A	A	R	A	R	N	N	A	R	N	R	G	R	R	A	A	A	N	A	A	A
TP10608	A/G	0	10608	+	NA	NA	NA	NA	NA	NA	R	N	R	R	A	R	N	A	G	G	R	R	R	R	R	A	R	N	R	A	G	G	R	A	A	R	R	R	R	N	N	R	R	R	G	N	G	G	N
TP10637	T/A	0	10637	+	NA	NA	NA	NA	NA	NA	N	T	W	T	T	T	T	T	W	T	T	T	T	T	T	T	W	T	T	T	T	T	T	T	T	T	T	T	T	W	T	N	T	T	N	N	T	T	T
TP10657	C/A	0	10657	+	NA	NA	NA	NA	NA	NA	C	A	M	M	C	C	C	A	N	C	C	C	M	C	M	C	A	A	M	C	C	C	C	M	C	C	C	C	C	N	N	C	C	C	C	A	A	A	A
TP10684	C/T	0	10684	+	NA	NA	NA	NA	NA	NA	C	T	Y	Y	Y	Y	Y	T	T	C	C	C	Y	C	C	C	T	N	T	C	C	C	C	T	T	C	Y	C	N	C	N	C	C	Y	C	N	T	C	Y
TP10695	G/T	0	10695	+	NA	NA	NA	NA	NA	NA	G	G	T	G	G	K	G	N	N	G	G	K	G	G	G	K	N	G	G	G	N	N	G	G	N	G	N	G	K	N	G	N	K	T	T	N	G	G	K
TP10743	A/C	0	10743	+	NA	NA	NA	NA	NA	NA	A	C	C	M	A	A	M	M	C	A	A	N	A	A	A	A	M	N	N	A	C	A	C	N	C	A	N	M	M	M	N	A	N	A	N	N	N	A	N
TP10749	G/A	0	10749	+	NA	NA	NA	NA	NA	NA	N	G	G	G	G	R	R	G	G	G	G	G	G	G	G	G	G	N	G	G	A	G	G	N	N	G	G	N	N	G	N	N	G	N	N	N	G	G	G
TP10754	T/C	0	10754	+	NA	NA	NA	NA	NA	NA	T	T	T	T	Y	T	Y	T	N	T	T	T	T	C	T	T	T	N	T	C	T	N	N	N	C	T	Y	N	N	T	T	N	N	N	N	N	N	T	C
TP10763	C/T	0	10763	+	NA	NA	NA	NA	NA	NA	N	N	C	C	Y	C	C	C	C	N	C	C	N	C	C	N	C	N	N	C	C	C	N	N	N	C	C	N	C	N	C	N	N	C	T	C	N	C	T
TP10778	G/A	0	10778	+	NA	NA	NA	NA	NA	NA	G	N	G	G	G	G	G	R	G	G	G	G	G	G	N	G	N	N	G	G	G	N	N	G	G	G	N	A	G	N	G	G	G	N	G	G	G	G	N
TP10781	C/A	0	10781	+	NA	NA	NA	NA	NA	NA	C	M	M	M	C	M	M	A	A	A	C	C	M	C	C	N	A	N	C	C	A	N	A	N	M	C	C	M	M	A	N	C	N	C	A	N	C	N	N
TP10801	G/A	0	10801	+	NA	NA	NA	NA	NA	NA	G	G	G	R	G	G	G	G	R	R	G	G	G	G	G	G	R	N	G	G	G	G	G	G	R	G	G	R	G	R	G	A	G	G	G	N	G	N	G
TP10802	A/T	0	10802	+	NA	NA	NA	NA	NA	NA	W	W	W	W	A	A	W	T	T	W	W	A	A	A	W	W	W	A	A	T	A	W	A	A	A	W	A	T	T	W	A	T	A	A	A	W	W	A	T
TP10806	G/C	0	10806	+	NA	NA	NA	NA	NA	NA	G	N	S	G	N	G	N	C	G	N	G	G	G	G	G	N	G	G	G	G	G	G	G	G	N	G	G	N	C	N	N	G	G	G	N	N	G	N	N
TP10815	G/A	0	10815	+	NA	NA	NA	NA	NA	NA	R	R	R	R	R	R	R	R	G	G	R	R	G	R	G	R	G	G	R	R	R	R	G	G	G	R	G	R	G	R	G	G	G	G	G	A	G	G	R
TP10843	G/A	0	10843	+	NA	NA	NA	NA	NA	NA	G	R	G	G	G	G	R	R	R	R	G	G	G	G	G	G	G	N	G	G	R	R	R	G	R	G	R	R	R	R	R	R	G	G	G	N	G	G	G
TP10849	A/T	0	10849	+	NA	NA	NA	NA	NA	NA	A	A	A	A	A	W	A	A	A	A	W	N	A	A	W	A	N	N	T	A	A	A	A	A	T	A	A	A	N	A	N	A	A	N	A	N	A	A	A
TP10861	G/A	0	10861	+	NA	NA	NA	NA	NA	NA	G	R	A	R	G	G	R	A	R	R	G	G	R	G	G	G	G	N	G	G	R	G	R	G	R	G	G	G	G	R	R	R	N	G	G	G	G	G	G
TP10911	T/C	0	10911	+	NA	NA	NA	NA	NA	NA	T	Y	Y	Y	T	Y	Y	Y	Y	Y	T	T	Y	T	T	T	Y	T	T	T	C	T	C	T	Y	T	T	Y	Y	Y	Y	Y	Y	T	T	T	Y	T	T
TP10947	C/T	0	10947	+	NA	NA	NA	NA	NA	NA	T	C	C	C	Y	C	Y	Y	Y	C	Y	T	Y	T	Y	T	Y	N	Y	Y	C	C	N	T	C	Y	T	Y	C	Y	Y	Y	Y	T	C	C	Y	Y	T
TP10950	G/A	0	10950	+	NA	NA	NA	NA	NA	NA	G	G	G	N	G	N	G	N	N	R	G	G	N	G	N	G	A	N	N	N	A	R	N	G	A	G	G	A	A	R	R	N	G	G	N	N	G	G	G
TP10952	T/C	0	10952	+	NA	NA	NA	NA	NA	NA	T	Y	T	Y	T	T	T	Y	T	N	T	T	T	T	T	T	T	T	N	T	Y	N	T	T	Y	T	T	N	C	T	C	N	T	N	N	N	T	T	T
TP10964	C/T	0	10964	+	NA	NA	NA	NA	NA	NA	C	T	C	T	N	N	C	Y	Y	Y	C	C	Y	C	C	C	C	N	C	C	T	Y	T	C	Y	C	C	N	Y	T	T	T	C	C	C	N	C	N	C
TP10988	T/A	0	10988	+	NA	NA	NA	NA	NA	NA	T	T	T	T	T	T	T	W	T	W	T	T	W	T	T	T	T	N	T	T	W	T	T	T	W	T	T	T	N	W	W	W	T	T	T	N	N	T	T
TP10996	A/T	0	10996	+	NA	NA	NA	NA	NA	NA	W	A	A	A	W	A	W	A	A	A	A	W	A	A	A	W	A	A	A	W	W	W	A	A	A	W	A	A	W	A	W	A	A	A	A	W	W	A	W
TP11097	T/C	0	11097	+	NA	NA	NA	NA	NA	NA	T	T	T	T	T	T	Y	Y	Y	T	T	T	T	T	T	T	Y	N	T	T	T	T	Y	T	Y	T	T	T	Y	Y	T	Y	T	T	T	N	T	T	T
TP11170	C/G	0	11170	+	NA	NA	NA	NA	NA	NA	N	C	C	C	S	C	S	C	C	C	C	N	C	C	C	N	C	G	C	C	G	C	C	N	C	S	G	C	C	N	N	N	C	S	N	N	C	C	G
TP11229	T/C	0	11229	+	NA	NA	NA	NA	NA	NA	T	T	T	Y	T	T	T	Y	N	T	T	N	Y	T	T	T	C	N	T	T	T	C	C	T	Y	T	T	N	T	Y	C	Y	N	T	T	N	T	T	T
TP11231	A/C	0	11231	+	NA	NA	NA	NA	NA	NA	C	A	A	A	A	A	M	N	N	N	M	A	A	A	A	A	A	N	A	A	A	A	A	N	A	M	A	N	N	A	N	A	A	A	A	A	A	A	A
TP11234	A/G	0	11234	+	NA	NA	NA	NA	NA	NA	A	R	A	A	A	A	A	G	G	R	A	N	R	A	A	N	A	N	A	A	A	A	A	N	R	A	A	A	N	G	A	A	N	N	N	N	N	N	A
TP11239	G/A	0	11239	+	NA	NA	NA	NA	NA	NA	G	G	A	G	G	G	R	R	R	G	G	G	G	G	G	G	R	G	G	N	G	G	G	G	G	G	G	G	R	R	G	R	G	G	G	N	G	G	N
TP11283	C/T	0	11283	+	NA	NA	NA	NA	NA	NA	C	T	C	C	C	C	C	T	T	N	N	C	C	N	C	N	T	C	C	N	T	N	N	C	Y	C	N	N	Y	T	T	N	C	C	N	N	T	C	C
TP11289	T/C	0	11289	+	NA	NA	NA	NA	NA	NA	T	N	N	T	T	T	T	Y	Y	Y	N	T	Y	T	T	N	N	T	N	T	Y	T	T	T	N	T	C	T	N	T	N	N	N	T	T	N	N	N	T
TP11292	A/C	0	11292	+	NA	NA	NA	NA	NA	NA	A	A	M	M	A	M	A	C	M	A	A	A	M	A	A	A	C	A	A	A	A	C	C	A	M	A	M	C	M	A	C	M	A	A	A	A	A	A	A
TP11337	A/G	0	11337	+	NA	NA	NA	NA	NA	NA	N	G	A	R	R	A	G	A	A	G	R	R	G	G	R	A	A	N	N	R	A	A	A	N	A	R	A	G	G	A	G	A	A	A	A	N	G	G	G
TP11344	A/C	0	11344	+	NA	NA	NA	NA	NA	NA	A	M	M	M	A	M	M	M	C	C	A	A	A	A	A	A	M	N	A	A	C	A	C	N	M	A	A	C	A	M	N	A	N	A	A	N	N	A	A
TP11348	G/A	0	11348	+	NA	NA	NA	NA	NA	NA	G	N	G	G	G	G	G	R	G	R	G	N	G	G	G	N	G	N	G	G	R	G	G	N	A	G	G	G	R	R	N	A	G	G	N	G	N	G	N
TP11364	C/T	0	11364	+	NA	NA	NA	NA	NA	NA	C	C	Y	C	C	C	C	C	Y	C	C	C	C	C	C	N	Y	N	N	C	C	C	N	C	Y	C	C	C	C	Y	C	C	N	C	C	C	C	C	C
TP11368	T/C	0	11368	+	NA	NA	NA	NA	NA	NA	N	Y	T	T	T	T	Y	N	T	C	T	T	T	T	T	N	N	N	T	T	T	N	N	N	N	T	T	T	T	T	N	Y	T	N	N	N	N	N	T
TP11378	A/G	0	11378	+	NA	NA	NA	NA	NA	NA	A	G	R	R	A	A	A	G	G	A	A	A	G	A	A	N	R	A	A	A	R	R	A	N	A	A	A	G	R	A	G	R	A	N	N	N	A	A	A
TP11383	G/A	0	11383	+	NA	NA	NA	NA	NA	NA	G	R	G	G	G	G	R	R	R	G	G	G	G	G	G	G	R	N	G	G	G	G	G	G	R	G	G	G	G	R	G	R	G	G	G	N	G	G	G
TP11397	C/T	0	11397	+	NA	NA	NA	NA	NA	NA	N	T	T	T	C	C	C	T	T	Y	C	C	Y	C	C	C	C	N	C	C	T	Y	C	C	N	N	C	T	T	N	N	N	N	N	N	N	C	C	C
TP11447	C/T	0	11447	+	NA	NA	NA	NA	NA	NA	Y	C	C	C	Y	Y	T	N	N	C	Y	Y	C	Y	Y	Y	C	C	C	T	C	C	T	N	C	Y	Y	N	Y	C	C	C	C	C	T	N	Y	C	C
TP11453	G/A	0	11453	+	NA	NA	NA	NA	NA	NA	N	G	G	G	R	A	R	N	G	G	G	N	G	R	G	N	G	N	N	G	G	N	G	N	G	G	N	G	G	N	G	G	N	G	N	N	R	N	A
TP11464	G/C	0	11464	+	NA	NA	NA	NA	NA	NA	G	N	G	N	G	G	N	G	G	G	G	G	G	G	G	N	G	N	N	G	G	S	N	G	N	G	G	G	N	G	N	G	G	N	N	N	G	N	G
TP11480	C/T	0	11480	+	NA	NA	NA	NA	NA	NA	C	C	C	Y	C	Y	C	C	C	C	C	C	C	C	C	N	C	N	C	C	N	C	N	C	C	C	C	C	C	C	N	N	N	C	C	N	C	C	C
TP11539	C/A	0	11539	+	NA	NA	NA	NA	NA	NA	N	N	C	C	C	C	C	C	C	C	C	C	C	C	C	N	C	N	M	M	C	C	C	N	C	C	C	C	A	C	N	C	N	N	N	N	C	A	C
TP11542	G/A	0	11542	+	NA	NA	NA	NA	NA	NA	G	G	G	G	R	G	G	G	G	G	G	G	G	G	G	A	G	N	G	G	G	N	G	G	G	G	A	G	G	G	N	G	G	N	N	N	N	G	R
TP11573	C/T	0	11573	+	NA	NA	NA	NA	NA	NA	C	N	C	C	C	C	C	C	Y	C	C	C	Y	C	C	N	Y	N	C	C	Y	C	N	C	C	C	C	C	T	T	N	T	C	C	C	C	C	N	N
TP11612	C/T	0	11612	+	NA	NA	NA	NA	NA	NA	C	N	C	N	Y	C	C	C	C	C	C	N	N	C	C	N	N	N	C	C	C	N	C	N	C	C	Y	C	Y	N	T	C	C	C	N	N	T	N	N
TP11617	T/G	0	11617	+	NA	NA	NA	NA	NA	NA	G	G	K	G	T	K	K	T	T	G	T	G	K	K	T	N	G	N	T	T	T	N	T	G	T	T	N	N	N	G	N	T	N	T	N	N	T	T	T
TP11618	C/T	0	11618	+	NA	NA	NA	NA	NA	NA	C	Y	Y	Y	C	Y	C	Y	Y	Y	C	C	Y	C	C	C	Y	N	C	C	Y	C	T	C	Y	C	C	Y	Y	C	Y	C	Y	C	Y	T	Y	C	C
TP11698	C/T	0	11698	+	NA	NA	NA	NA	NA	NA	C	T	T	T	Y	Y	C	C	C	C	C	Y	T	C	Y	C	Y	N	Y	C	C	C	C	Y	C	C	C	C	C	C	N	N	C	C	N	N	C	T	C
TP11699	A/G	0	11699	+	NA	NA	NA	NA	NA	NA	A	G	R	A	A	A	A	A	A	A	G	R	R	A	A	N	A	N	A	A	A	A	G	A	A	R	A	A	A	A	N	N	A	N	N	N	A	N	A
TP11703	C/T	0	11703	+	NA	NA	NA	NA	NA	NA	T	N	Y	Y	C	Y	T	C	N	N	T	T	T	T	N	C	N	C	T	T	C	C	C	T	C	T	C	T	Y	C	C	C	N	C	N	N	C	T	C
TP11719	T/C	0	11719	+	NA	NA	NA	NA	NA	NA	N	T	T	T	Y	T	C	T	T	N	T	C	Y	T	T	C	N	N	T	T	C	T	T	N	T	Y	T	T	T	N	C	T	N	T	N	N	Y	T	N
TP11745	T/G	0	11745	+	NA	NA	NA	NA	NA	NA	N	T	T	T	G	T	K	T	T	N	T	G	T	K	T	G	N	N	N	K	G	N	N	N	G	K	N	T	T	G	N	T	G	N	G	G	G	T	G
TP11778	T/C	0	11778	+	NA	NA	NA	NA	NA	NA	T	C	C	C	T	Y	Y	C	C	C	Y	T	C	Y	T	T	C	N	N	T	C	T	T	T	C	C	Y	C	Y	Y	Y	N	N	N	N	N	T	T	T
TP11787	T/A	0	11787	+	NA	NA	NA	NA	NA	NA	T	W	T	T	T	T	T	W	W	W	T	T	T	T	T	N	T	N	T	T	W	T	T	T	W	T	T	T	W	T	T	N	T	T	N	N	T	T	T
TP11789	T/C	0	11789	+	NA	NA	NA	NA	NA	NA	T	C	C	Y	Y	Y	Y	C	C	T	T	T	C	T	T	C	C	N	C	T	N	T	T	Y	C	T	N	T	T	T	T	T	N	Y	N	N	C	N	C
TP11791	T/C	0	11791	+	NA	NA	NA	NA	NA	NA	T	C	Y	Y	T	Y	Y	C	C	T	T	T	Y	T	T	N	C	N	C	T	N	N	T	N	C	T	Y	T	N	N	T	T	N	C	T	C	C	C	N
TP11792	C/T	0	11792	+	NA	NA	NA	NA	NA	NA	N	C	C	C	C	Y	C	Y	C	N	C	C	C	C	C	N	N	N	C	C	C	N	C	N	C	C	C	C	C	N	C	C	N	N	N	N	C	C	C
TP11849	C/T	0	11849	+	NA	NA	NA	NA	NA	NA	C	T	T	T	C	T	C	C	C	C	C	C	Y	Y	C	C	C	C	C	C	N	C	N	C	C	C	T	C	T	T	C	C	N	C	N	N	C	C	C
TP11862	T/G	0	11862	+	NA	NA	NA	NA	NA	NA	T	T	G	K	T	K	T	T	T	K	K	K	T	T	T	T	G	N	T	T	K	N	T	K	T	K	N	T	N	N	N	N	T	K	G	T	T	N	T
TP11886	A/G	0	11886	+	NA	NA	NA	NA	NA	NA	A	R	R	R	A	R	R	R	R	R	A	A	R	A	A	A	G	N	A	A	A	G	N	A	R	A	A	A	R	R	A	G	N	A	A	A	A	N	A
TP11891	T/C	0	11891	+	NA	NA	NA	NA	NA	NA	T	T	T	T	Y	T	Y	Y	T	T	T	T	Y	Y	T	C	T	T	N	Y	T	T	N	T	C	T	Y	T	T	T	T	T	Y	T	Y	C	T	T	C
TP11925	G/T	0	11925	+	NA	NA	NA	NA	NA	NA	K	T	K	G	G	G	G	G	K	K	K	K	K	K	G	G	N	N	G	G	K	G	G	G	K	K	K	G	G	K	G	G	G	G	G	N	G	G	N
TP11926	T/A	0	11926	+	NA	NA	NA	NA	NA	NA	W	W	W	T	T	T	T	T	T	T	W	W	W	W	T	T	N	T	T	T	T	T	T	N	T	W	T	T	N	T	T	T	T	T	T	N	T	T	T
TP11951	A/G	0	11951	+	NA	NA	NA	NA	NA	NA	R	A	A	A	R	A	R	A	A	A	A	G	R	A	A	G	A	N	N	R	G	A	A	N	A	R	A	A	A	A	N	N	N	N	A	A	R	A	G
TP11966	A/G	0	11966	+	NA	NA	NA	NA	NA	NA	A	R	R	R	A	R	R	G	G	R	A	A	R	A	A	A	G	A	A	A	R	A	G	A	A	A	A	G	A	R	R	G	A	A	A	A	A	A	A
TP11971	A/G	0	11971	+	NA	NA	NA	NA	NA	NA	A	G	R	R	R	R	R	G	A	A	R	A	R	R	R	N	A	N	N	R	R	A	R	N	N	R	A	R	R	R	N	G	G	R	N	N	R	R	N
TP11977	A/C	0	11977	+	NA	NA	NA	NA	NA	NA	M	A	A	M	C	M	M	M	A	M	A	M	A	C	A	M	A	A	A	C	M	A	M	A	C	M	C	C	A	N	A	A	N	A	M	N	M	N	M
TP11980	C/T	0	11980	+	NA	NA	NA	NA	NA	NA	C	Y	C	N	C	C	C	T	C	T	C	N	Y	C	C	C	Y	N	C	C	C	C	N	N	Y	C	C	N	C	C	C	C	N	N	C	N	N	C	C
TP12013	C/A	0	12013	+	NA	NA	NA	NA	NA	NA	M	C	C	M	A	C	A	C	M	C	C	M	M	M	M	M	M	C	C	M	A	C	M	C	M	M	M	M	C	M	C	M	M	M	A	C	C	C	M
TP12023	T/C	0	12023	+	NA	NA	NA	NA	NA	NA	T	N	T	Y	Y	Y	Y	T	T	T	Y	Y	T	T	Y	N	Y	N	C	Y	T	C	C	N	C	T	N	C	C	T	N	N	C	Y	N	N	N	C	Y
TP12024	G/C	0	12024	+	NA	NA	NA	NA	NA	NA	G	C	S	S	G	G	G	C	C	G	G	G	S	G	S	S	C	N	S	G	G	G	G	N	G	G	S	G	G	G	N	N	G	G	G	N	C	G	S
TP12026	G/A	0	12026	+	NA	NA	NA	NA	NA	NA	G	G	G	R	G	G	G	G	R	R	G	G	G	G	G	G	R	N	G	G	R	G	A	G	R	G	G	R	G	G	G	R	G	G	G	N	N	G	G
TP12030	G/A	0	12030	+	NA	NA	NA	NA	NA	NA	G	G	G	G	R	G	R	G	N	G	G	G	G	G	G	N	N	N	G	G	G	G	N	N	G	N	N	G	G	G	G	N	G	G	N	G	G	N	G
TP12083	C/T	0	12083	+	NA	NA	NA	NA	NA	NA	C	C	C	Y	C	C	C	C	Y	Y	C	C	C	C	C	C	Y	N	C	C	T	C	Y	C	Y	C	C	C	C	Y	C	Y	C	C	C	C	C	C	C
TP12091	T/G	0	12091	+	NA	NA	NA	NA	NA	NA	N	T	K	N	T	T	T	N	T	T	T	T	T	T	T	N	T	N	T	T	T	K	T	T	N	N	T	N	G	K	N	N	T	T	N	T	T	N	T
TP12119	A/T	0	12119	+	NA	NA	NA	NA	NA	NA	A	A	A	A	W	A	A	A	A	N	A	A	A	A	W	A	A	N	N	A	A	A	A	N	A	A	T	A	W	A	N	N	T	A	N	A	A	A	W
TP12150	A/C	0	12150	+	NA	NA	NA	NA	NA	NA	A	M	A	A	A	A	A	A	M	A	A	A	M	A	A	A	C	A	A	A	A	A	A	N	A	A	A	A	A	A	M	C	A	N	A	N	A	A	A
TP12156	T/C	0	12156	+	NA	NA	NA	NA	NA	NA	T	T	C	T	T	T	T	Y	C	N	T	T	T	T	N	N	T	N	T	T	T	T	N	T	Y	N	N	T	N	Y	T	N	N	T	T	N	T	T	T
TP12185	T/G	0	12185	+	NA	NA	NA	NA	NA	NA	T	T	T	T	T	T	T	T	T	T	T	T	T	K	K	T	T	T	T	K	T	T	T	T	T	T	T	T	T	T	T	T	G	K	K	T	T	T	T
TP12194	G/A	0	12194	+	NA	NA	NA	NA	NA	NA	G	R	G	R	G	G	G	R	G	G	G	G	R	G	G	G	G	G	G	G	G	G	G	G	G	G	G	G	G	G	R	G	G	G	G	G	G	G	G
TP12196	A/T	0	12196	+	NA	NA	NA	NA	NA	NA	A	A	W	A	W	A	W	A	A	A	A	A	A	A	W	N	A	T	W	A	A	A	A	A	A	A	W	A	A	A	T	N	W	W	A	N	A	A	T
TP12215	G/T	0	12215	+	NA	NA	NA	NA	NA	NA	T	N	T	K	K	K	K	G	N	G	K	K	G	K	G	N	T	N	T	G	T	N	N	G	G	G	T	G	G	T	T	G	G	T	N	N	K	N	G
TP12242	T/A	0	12242	+	NA	NA	NA	NA	NA	NA	T	W	W	W	T	T	T	A	A	W	T	T	W	T	T	T	T	N	T	T	W	W	T	N	W	T	T	A	W	T	A	T	T	N	N	N	T	T	T
TP12316	G/A	0	12316	+	NA	NA	NA	NA	NA	NA	R	G	R	A	N	A	R	G	G	N	R	N	N	G	G	N	A	N	R	G	A	N	G	N	N	G	G	G	A	G	G	G	G	A	N	N	G	N	G
TP12342	A/G	0	12342	+	NA	NA	NA	NA	NA	NA	A	N	R	A	A	R	A	G	A	A	A	A	A	A	A	N	R	N	A	A	N	A	N	N	A	A	N	A	G	N	N	A	N	A	N	N	A	A	A
TP12517	G/A	0	12517	+	NA	NA	NA	NA	NA	NA	A	G	G	G	A	G	A	G	G	A	G	G	G	R	R	A	G	A	R	R	G	G	G	G	G	R	N	G	A	A	G	G	N	R	N	G	A	R	A
TP12522	G/A	0	12522	+	NA	NA	NA	NA	NA	NA	N	N	G	G	R	G	R	G	G	G	G	G	N	G	G	N	G	A	G	G	N	G	G	N	A	G	G	G	G	G	G	N	N	A	G	A	A	N	N
TP12544	A/G	0	12544	+	NA	NA	NA	NA	NA	NA	A	N	A	A	A	R	R	N	N	A	A	A	A	A	A	N	N	N	N	A	G	A	A	N	N	A	N	A	A	A	A	A	A	N	A	N	N	N	A
TP12558	C/T	0	12558	+	NA	NA	NA	NA	NA	NA	C	N	N	C	T	C	T	C	C	N	C	C	C	N	C	Y	C	N	C	C	N	N	C	N	C	C	N	C	C	N	C	C	C	N	T	N	C	C	C
TP12573	G/A	0	12573	+	NA	NA	NA	NA	NA	NA	G	N	G	A	G	G	G	N	A	G	G	G	A	G	G	G	A	G	G	G	G	G	G	G	G	G	G	G	G	G	G	N	N	G	G	N	N	G	G
TP12576	C/T	0	12576	+	NA	NA	NA	NA	NA	NA	C	C	Y	Y	Y	Y	Y	C	C	Y	Y	Y	C	Y	Y	C	C	C	Y	Y	Y	Y	Y	Y	C	Y	Y	Y	C	Y	Y	Y	C	C	T	C	Y	C	C
TP12679	C/T	0	12679	+	NA	NA	NA	NA	NA	NA	C	C	N	N	Y	N	N	N	N	N	C	C	C	C	C	C	C	N	C	C	C	C	C	C	N	N	C	N	C	N	C	C	Y	N	C	C	C	C	C
TP12683	G/C	0	12683	+	NA	NA	NA	NA	NA	NA	G	S	G	S	G	G	G	N	S	S	G	G	S	G	G	G	G	G	G	G	G	S	G	N	G	G	G	G	C	S	S	G	G	G	G	N	G	G	G
TP12695	C/T	0	12695	+	NA	NA	NA	NA	NA	NA	Y	C	C	C	C	C	Y	C	C	C	C	T	C	C	C	C	N	N	C	Y	N	C	N	C	C	Y	C	C	C	N	N	N	N	N	N	T	T	N	N
TP12728	C/T	0	12728	+	NA	NA	NA	NA	NA	NA	C	Y	C	Y	C	Y	Y	Y	C	C	C	C	C	C	C	N	T	C	C	C	T	C	T	C	Y	C	C	C	Y	Y	N	N	C	Y	N	N	Y	C	C
TP12741	C/T	0	12741	+	NA	NA	NA	NA	NA	NA	C	T	Y	Y	C	C	C	Y	T	C	C	C	Y	C	C	C	C	N	C	C	C	C	C	C	Y	C	C	N	Y	C	C	Y	C	C	N	C	C	N	C
TP12742	A/G	0	12742	+	NA	NA	NA	NA	NA	NA	A	A	A	A	R	A	R	N	N	A	A	R	A	A	A	N	A	N	A	A	N	A	A	A	N	A	A	N	A	A	A	N	N	G	A	N	A	N	A
TP12755	G/T	0	12755	+	NA	NA	NA	NA	NA	NA	G	K	K	K	G	G	G	T	T	G	G	G	K	G	G	G	K	N	G	G	G	K	G	G	G	G	G	G	K	K	K	N	G	G	G	N	G	G	G
TP12772	A/G	0	12772	+	NA	NA	NA	NA	NA	NA	R	R	R	R	A	G	R	G	R	R	G	R	R	R	A	A	A	A	R	G	R	R	A	R	A	R	R	R	A	R	R	R	R	R	R	R	R	R	A
TP12774	C/A	0	12774	+	NA	NA	NA	NA	NA	NA	C	M	C	C	M	C	M	M	M	M	C	C	M	C	C	C	M	N	C	C	A	N	C	C	M	C	C	M	M	M	M	A	N	N	C	C	C	C	C
TP12791	G/A	0	12791	+	NA	NA	NA	NA	NA	NA	G	R	G	G	R	G	G	G	G	G	G	G	R	G	R	G	N	N	R	R	G	G	G	N	N	G	R	G	G	N	G	N	A	R	R	G	A	R	R
TP12795	C/T	0	12795	+	NA	NA	NA	NA	NA	NA	C	C	C	C	T	C	C	C	N	N	C	C	C	C	C	N	C	N	C	C	C	N	C	C	C	C	N	C	N	N	N	N	N	T	N	N	T	N	T
TP12807	G/A	0	12807	+	NA	NA	NA	NA	NA	NA	R	G	G	G	A	G	A	G	G	N	G	R	G	R	A	A	G	A	A	R	G	G	G	A	G	A	N	G	A	A	G	G	N	A	A	R	R	G	A
TP12812	T/C	0	12812	+	NA	NA	NA	NA	NA	NA	T	T	C	Y	Y	T	C	C	C	T	T	C	N	Y	Y	C	C	C	T	T	Y	N	T	T	T	T	N	T	T	C	N	N	T	C	C	N	Y	N	C
TP12818	G/A	0	12818	+	NA	NA	NA	NA	NA	NA	N	G	G	R	R	R	G	G	G	G	R	R	N	G	G	N	N	N	G	A	G	G	G	A	N	G	N	A	A	N	G	G	G	N	N	N	A	N	A
TP12874	G/C	0	12874	+	NA	NA	NA	NA	NA	NA	G	S	S	S	G	G	G	S	S	G	G	G	S	G	G	G	G	G	G	G	S	G	S	G	G	G	G	G	S	G	S	S	G	G	G	G	G	G	G
TP12916	G/A	0	12916	+	NA	NA	NA	NA	NA	NA	A	A	G	R	A	R	A	G	G	A	R	R	A	R	R	A	N	N	G	G	G	G	R	N	N	R	G	A	R	N	N	N	R	N	N	G	G	N	R
TP12920	G/T	0	12920	+	NA	NA	NA	NA	NA	NA	N	G	G	G	K	G	G	G	G	N	G	G	G	G	K	G	G	N	G	G	G	G	G	G	G	G	N	N	N	N	N	N	G	N	N	N	G	G	K
TP12941	G/A	0	12941	+	NA	NA	NA	NA	NA	NA	N	G	G	A	G	G	G	N	R	G	G	G	R	G	N	N	G	N	N	N	A	N	A	G	N	N	G	R	N	G	N	N	G	N	N	N	G	G	G
TP12960	T/A	0	12960	+	NA	NA	NA	NA	NA	NA	N	W	W	W	T	T	T	T	W	T	T	T	W	T	T	T	T	N	T	T	W	W	W	N	T	T	T	T	W	T	T	W	T	T	T	T	T	T	T
TP12968	C/T	0	12968	+	NA	NA	NA	NA	NA	NA	C	C	C	C	N	C	C	Y	T	Y	C	C	C	C	C	C	N	N	C	N	Y	C	C	C	C	N	C	Y	C	Y	N	C	C	C	C	N	C	N	C
TP12972	G/T	0	12972	+	NA	NA	NA	NA	NA	NA	G	K	G	G	G	G	G	K	K	K	G	G	K	G	G	G	G	N	G	G	K	G	G	G	K	G	G	G	K	G	G	G	G	G	G	G	G	G	G
TP13004	G/A	0	13004	+	NA	NA	NA	NA	NA	NA	G	G	G	G	G	G	G	G	R	G	G	G	G	G	G	G	R	G	G	G	G	G	N	G	A	G	G	G	N	G	G	R	N	G	G	G	G	G	G
TP13016	G/A	0	13016	+	NA	NA	NA	NA	NA	NA	A	R	A	R	R	A	R	R	A	R	R	G	R	G	R	N	R	N	G	R	G	A	N	G	N	N	N	N	G	R	N	N	N	G	A	A	R	G	N
TP13020	T/C	0	13020	+	NA	NA	NA	NA	NA	NA	T	Y	Y	Y	T	Y	Y	Y	Y	T	T	T	Y	T	T	T	Y	T	T	T	Y	T	Y	T	T	T	T	Y	T	Y	Y	T	T	T	Y	Y	Y	T	T
TP13022	A/G	0	13022	+	NA	NA	NA	NA	NA	NA	A	R	A	A	A	A	A	A	A	A	A	A	A	A	R	A	A	N	A	A	A	A	A	A	R	A	A	A	A	A	R	A	R	A	A	N	G	A	R
TP13023	C/A	0	13023	+	NA	NA	NA	NA	NA	NA	M	C	M	C	C	C	M	A	A	C	M	C	N	M	A	N	M	N	M	A	N	N	C	N	A	M	C	C	C	C	N	A	C	A	N	A	M	M	N
TP13036	G/A	0	13036	+	NA	NA	NA	NA	NA	NA	G	G	G	G	G	G	G	G	G	G	G	G	G	G	G	G	N	N	G	G	G	N	N	G	N	N	G	G	N	N	N	N	N	N	G	N	N	G	G
TP13071	C/T	0	13071	+	NA	NA	NA	NA	NA	NA	C	C	C	Y	C	C	C	C	Y	Y	C	C	C	C	C	C	Y	C	C	C	Y	C	Y	C	C	C	C	C	C	Y	C	C	C	C	N	C	C	C	C
TP13072	C/T	0	13072	+	NA	NA	NA	NA	NA	NA	C	Y	C	Y	C	C	C	C	C	C	C	C	Y	C	C	C	Y	C	C	C	C	C	N	C	C	C	C	C	Y	C	C	T	C	C	C	N	C	N	C
TP13076	T/G	0	13076	+	NA	NA	NA	NA	NA	NA	T	T	T	T	T	T	T	T	T	N	T	N	T	T	T	N	T	N	N	T	G	T	K	N	N	T	N	N	T	T	T	T	N	N	N	N	T	T	N
TP13098	G/A	0	13098	+	NA	NA	NA	NA	NA	NA	G	G	G	R	R	G	G	N	N	G	R	R	G	G	R	N	G	A	G	N	G	A	A	N	G	G	A	R	A	G	A	G	A	G	N	N	A	G	G
TP13105	T/C	0	13105	+	NA	NA	NA	NA	NA	NA	N	C	Y	Y	Y	Y	N	Y	N	Y	C	C	Y	Y	Y	T	C	N	Y	T	Y	N	Y	T	T	Y	Y	Y	N	N	C	N	Y	Y	C	N	T	T	T
TP13115	T/C	0	13115	+	NA	NA	NA	NA	NA	NA	T	Y	T	Y	N	T	T	C	C	Y	T	T	Y	N	N	N	T	N	T	N	C	C	C	T	C	T	N	C	C	C	C	C	T	N	N	N	N	T	N
TP13116	G/A	0	13116	+	NA	NA	NA	NA	NA	NA	R	A	R	R	G	G	R	A	A	A	R	G	R	R	R	G	A	N	N	A	R	R	R	R	G	R	G	N	R	G	G	G	G	G	G	G	R	A	A
TP13123	A/T	0	13123	+	NA	NA	NA	NA	NA	NA	N	N	W	N	N	N	T	A	T	T	N	N	T	T	W	A	W	N	T	N	N	W	T	N	N	A	N	N	T	A	N	A	W	A	W	A	A	N	W
TP13128	C/A	0	13128	+	NA	NA	NA	NA	NA	NA	C	N	M	M	M	C	M	A	A	C	M	C	C	M	M	A	C	A	M	C	N	C	N	N	C	A	M	C	N	N	C	N	C	C	N	N	A	C	N
TP13149	A/G	0	13149	+	NA	NA	NA	NA	NA	NA	N	A	A	A	G	R	R	A	A	A	A	A	A	R	G	A	A	A	A	R	A	A	G	A	N	A	A	A	A	A	A	N	N	N	A	N	A	A	A
TP13204	A/G	0	13204	+	NA	NA	NA	NA	NA	NA	A	N	A	R	R	R	A	A	N	N	R	R	A	A	R	N	R	N	A	G	A	R	A	N	A	A	G	G	R	A	G	N	N	R	G	N	A	A	R
TP13230	T/A	0	13230	+	NA	NA	NA	NA	NA	NA	N	W	W	T	T	W	W	W	W	T	W	W	W	W	N	N	T	N	W	T	W	T	T	T	T	T	A	T	T	W	W	N	W	T	N	N	T	T	N
TP13335	C/T	0	13335	+	NA	NA	NA	NA	NA	NA	N	N	Y	N	N	N	C	T	Y	N	C	C	C	Y	C	C	C	N	C	N	T	T	T	C	C	C	C	T	N	T	N	N	N	N	N	N	N	C	C
TP13339	A/C	0	13339	+	NA	NA	NA	NA	NA	NA	A	M	A	C	C	A	N	M	C	A	M	A	M	M	A	A	M	N	M	A	M	N	N	N	A	A	M	M	M	M	A	M	N	N	M	A	A	A	A
TP13364	G/C	0	13364	+	NA	NA	NA	NA	NA	NA	G	C	C	C	G	S	G	G	G	G	S	S	S	G	G	G	G	N	S	G	G	G	C	C	G	G	G	C	C	G	C	G	G	G	G	G	G	G	G
TP13378	T/A	0	13378	+	NA	NA	NA	NA	NA	NA	N	T	T	T	T	N	W	T	T	T	T	W	T	W	T	T	T	N	A	T	T	T	T	A	T	N	W	T	N	W	T	A	T	N	W	A	W	A	N
TP13382	A/C	0	13382	+	NA	NA	NA	NA	NA	NA	N	N	M	A	M	A	M	A	A	N	M	C	M	A	A	N	A	A	A	A	N	N	A	A	A	M	A	A	A	A	A	A	A	N	N	N	N	N	A
TP13394	T/G	0	13394	+	NA	NA	NA	NA	NA	NA	T	T	T	T	K	K	T	T	T	T	K	T	T	T	T	T	K	N	N	T	K	T	T	N	T	T	N	T	T	N	N	T	N	T	N	N	N	N	T
TP13426	C/T	0	13426	+	NA	NA	NA	NA	NA	NA	N	C	T	Y	C	Y	C	C	N	Y	Y	Y	C	C	C	C	T	N	T	C	Y	C	C	N	C	Y	C	C	C	C	C	N	C	T	C	N	C	C	N
TP13470	A/C	0	13470	+	NA	NA	NA	NA	NA	NA	A	A	A	A	M	A	M	A	A	A	A	C	A	A	A	C	A	N	A	A	C	A	A	N	A	M	M	A	A	N	M	N	N	M	N	N	A	A	C
TP13489	G/A	0	13489	+	NA	NA	NA	NA	NA	NA	G	N	G	G	R	G	N	A	G	A	N	R	G	A	N	N	G	N	G	N	G	G	G	N	N	G	G	G	G	G	A	A	G	A	G	G	N	N	A
TP13492	C/T	0	13492	+	NA	NA	NA	NA	NA	NA	C	Y	Y	Y	C	C	C	T	T	Y	C	C	Y	C	C	C	Y	C	C	C	Y	Y	T	C	Y	C	C	T	Y	Y	C	Y	C	C	C	C	C	C	C
TP13494	A/G	0	13494	+	NA	NA	NA	NA	NA	NA	A	R	N	G	A	A	A	G	N	A	N	A	A	A	A	N	N	N	N	A	N	A	N	N	A	A	A	A	N	G	A	N	N	N	A	N	A	A	N
TP13505	T/C	0	13505	+	NA	NA	NA	NA	NA	NA	T	Y	T	T	T	T	Y	Y	Y	Y	T	T	Y	T	T	T	Y	N	T	T	T	T	T	T	Y	T	T	T	T	Y	T	Y	T	T	T	T	Y	T	T
TP13538	T/A	0	13538	+	NA	NA	NA	NA	NA	NA	T	W	T	T	T	T	T	W	W	N	T	T	W	T	T	T	W	N	T	T	W	W	T	T	T	T	W	T	A	W	N	T	N	T	T	T	T	N	T
TP13549	T/A	0	13549	+	NA	NA	NA	NA	NA	NA	T	W	T	T	T	T	W	W	W	W	T	T	W	T	T	T	W	T	T	T	T	T	T	T	W	T	T	T	T	W	T	W	T	T	T	N	T	T	T
TP13587	A/G	0	13587	+	NA	NA	NA	NA	NA	NA	A	G	R	R	R	R	R	G	G	A	A	A	R	A	A	A	G	G	A	A	R	A	A	A	G	A	R	A	A	A	A	N	A	G	A	G	G	A	R
TP13591	T/C	0	13591	+	NA	NA	NA	NA	NA	NA	T	Y	Y	T	T	T	T	Y	Y	T	T	T	Y	Y	T	T	Y	T	T	T	T	T	T	T	T	T	Y	C	Y	Y	Y	Y	T	T	T	T	T	T	T
TP13599	T/C	0	13599	+	NA	NA	NA	NA	NA	NA	T	T	N	T	T	T	N	T	T	T	T	T	N	C	T	N	T	N	N	C	N	T	T	N	T	Y	N	T	N	T	N	C	N	T	T	T	N	Y	N
TP13636	A/G	0	13636	+	NA	NA	NA	NA	NA	NA	A	G	R	R	A	A	R	N	G	R	A	A	R	A	A	A	R	A	N	A	R	R	A	A	R	A	A	G	A	G	R	A	A	A	N	N	A	A	A
TP13639	C/G	0	13639	+	NA	NA	NA	NA	NA	NA	C	G	C	C	G	S	N	C	N	G	S	S	C	S	G	N	N	N	C	C	C	C	N	S	G	S	C	G	S	C	G	N	N	C	C	N	S	N	C
TP13644	T/A	0	13644	+	NA	NA	NA	NA	NA	NA	T	T	T	T	T	T	T	T	T	T	T	T	T	T	T	T	T	N	T	N	T	T	T	T	N	T	T	N	T	N	T	T	T	T	N	N	N	N	T
TP13651	A/T	0	13651	+	NA	NA	NA	NA	NA	NA	A	W	A	A	A	A	W	W	W	W	A	A	W	A	A	A	W	N	A	A	A	A	A	A	W	A	A	A	A	W	A	W	A	A	A	A	A	A	A
TP13730	T/C	0	13730	+	NA	NA	NA	NA	NA	NA	T	Y	T	T	T	T	T	T	Y	Y	T	T	Y	T	T	T	Y	T	T	T	Y	T	T	T	Y	Y	Y	Y	T	Y	T	Y	T	T	T	N	T	T	T
TP13732	A/C	0	13732	+	NA	NA	NA	NA	NA	NA	A	C	C	C	M	A	A	C	C	A	A	A	M	A	A	N	C	N	C	A	N	A	N	C	A	A	N	N	N	A	A	N	A	A	A	N	A	C	A
TP13741	A/T	0	13741	+	NA	NA	NA	NA	NA	NA	A	N	A	T	A	N	W	W	W	A	A	A	A	A	A	N	W	N	A	A	A	N	T	N	A	A	A	W	W	T	T	N	N	N	N	A	N	A	N
TP13751	C/T	0	13751	+	NA	NA	NA	NA	NA	NA	C	Y	Y	C	C	C	C	T	T	Y	C	C	C	C	N	N	C	N	C	C	T	T	T	N	C	C	N	C	Y	Y	N	T	N	N	C	N	C	C	N
TP13767	C/T	0	13767	+	NA	NA	NA	NA	NA	NA	C	Y	C	C	C	C	Y	C	Y	Y	C	C	Y	C	C	C	Y	C	C	C	C	C	C	N	C	C	C	C	C	Y	C	Y	C	C	C	N	C	N	C
TP13777	A/G	0	13777	+	NA	NA	NA	NA	NA	NA	A	A	A	A	A	A	A	A	A	A	R	A	N	A	N	A	A	N	A	A	A	N	A	N	N	A	R	A	A	A	N	N	N	A	A	N	R	A	N
TP13809	A/G	0	13809	+	NA	NA	NA	NA	NA	NA	A	N	A	A	A	R	R	N	N	A	A	A	A	A	R	N	N	N	A	A	G	A	A	A	G	A	N	A	N	A	N	N	A	R	A	N	N	N	A
TP13813	A/G	0	13813	+	NA	NA	NA	NA	NA	NA	R	R	R	R	R	R	R	R	R	R	R	R	R	R	R	A	R	N	R	R	G	R	G	R	R	R	R	R	R	R	A	G	R	R	A	A	R	A	R
TP13821	C/T	0	13821	+	NA	NA	NA	NA	NA	NA	T	T	T	Y	C	Y	Y	T	T	T	Y	Y	T	T	Y	C	Y	N	N	Y	T	Y	Y	C	N	T	C	Y	C	T	N	T	C	C	C	C	C	T	C
TP13852	T/A	0	13852	+	NA	NA	NA	NA	NA	NA	T	T	T	T	W	T	A	T	T	N	T	N	N	N	T	N	T	N	T	N	N	N	N	T	A	T	A	T	N	T	T	T	A	T	N	N	T	N	W
TP13854	G/A	0	13854	+	NA	NA	NA	NA	NA	NA	G	A	A	A	R	G	G	G	G	G	G	A	A	G	R	G	A	G	R	G	G	G	N	G	G	G	G	G	G	N	N	N	G	N	N	N	N	A	G
TP13857	C/T	0	13857	+	NA	NA	NA	NA	NA	NA	C	C	N	C	C	Y	C	C	C	C	C	C	T	C	C	N	C	C	Y	C	N	T	C	N	N	C	N	C	Y	C	C	C	N	N	C	N	Y	T	C
TP13872	A/G	0	13872	+	NA	NA	NA	NA	NA	NA	N	G	G	G	A	A	A	N	N	N	A	A	N	A	A	A	G	N	G	A	N	A	A	N	A	A	N	N	R	A	N	G	A	A	A	N	A	G	N
TP13876	A/G	0	13876	+	NA	NA	NA	NA	NA	NA	G	A	R	R	A	R	R	R	R	G	R	R	R	R	R	G	A	A	R	R	R	A	R	A	A	R	A	R	A	N	A	A	N	R	A	N	R	A	R
TP13883	C/T	0	13883	+	NA	NA	NA	NA	NA	NA	C	C	C	C	C	C	C	C	C	N	C	Y	C	C	C	N	C	C	C	Y	N	C	C	C	C	Y	C	N	C	C	C	N	C	C	C	N	C	N	C
TP13885	C/T	0	13885	+	NA	NA	NA	NA	NA	NA	C	T	C	C	C	C	C	C	Y	T	C	C	Y	C	C	C	C	N	C	C	Y	C	N	N	C	C	T	C	C	T	N	N	N	N	C	N	C	N	N
TP13926	C/T	0	13926	+	NA	NA	NA	NA	NA	NA	C	T	T	T	Y	T	C	C	C	C	C	Y	T	C	Y	N	N	N	N	C	C	C	N	C	N	C	C	C	C	C	N	N	C	N	C	C	C	Y	C
TP13953	G/A	0	13953	+	NA	NA	NA	NA	NA	NA	N	G	G	G	R	G	R	G	N	G	G	A	N	G	G	A	G	N	N	G	N	G	G	G	G	G	A	N	G	G	G	N	N	A	G	N	N	G	N
TP13957	G/A	0	13957	+	NA	NA	NA	NA	NA	NA	A	G	G	R	R	G	G	A	A	G	R	G	G	R	N	G	N	N	A	A	N	A	A	G	N	R	N	G	G	A	G	A	N	R	N	N	A	G	N
TP13974	T/C	0	13974	+	NA	NA	NA	NA	NA	NA	Y	T	Y	Y	Y	T	Y	C	N	T	Y	T	T	C	T	C	C	C	T	N	C	N	Y	T	T	Y	N	T	T	C	C	N	N	T	N	T	N	T	C
TP13979	T/G	0	13979	+	NA	NA	NA	NA	NA	NA	T	K	K	K	T	K	K	K	K	K	T	T	K	T	T	T	K	N	T	T	G	T	G	T	K	T	T	K	K	K	G	K	K	T	K	N	K	T	T
TP14009	C/T	0	14009	+	NA	NA	NA	NA	NA	NA	C	N	C	C	C	C	C	C	C	C	C	Y	C	C	C	C	N	N	Y	C	C	N	C	T	T	C	N	C	N	C	N	C	N	C	C	N	C	N	C
TP14026	G/A	0	14026	+	NA	NA	NA	NA	NA	NA	A	G	G	G	G	G	R	G	G	G	G	G	G	R	R	G	G	N	G	R	N	N	A	G	N	R	G	G	G	N	G	N	G	N	N	G	G	G	G
TP14039	G/T	0	14039	+	NA	NA	NA	NA	NA	NA	G	G	G	K	G	G	G	T	T	T	G	G	K	G	G	G	T	N	G	G	G	T	G	G	K	G	N	T	K	N	N	N	G	N	G	G	G	N	N
TP14056	A/G	0	14056	+	NA	NA	NA	NA	NA	NA	G	N	A	A	A	N	R	A	A	N	G	A	A	G	R	R	G	N	A	G	A	G	A	A	A	G	R	A	R	R	A	N	R	A	R	A	A	A	A
TP14060	T/C	0	14060	+	NA	NA	NA	NA	NA	NA	T	Y	Y	Y	T	T	T	Y	Y	Y	T	T	Y	T	T	T	T	N	T	T	Y	T	Y	T	Y	T	T	T	Y	Y	Y	Y	T	T	T	T	T	T	T
TP14064	T/C	0	14064	+	NA	NA	NA	NA	NA	NA	T	Y	T	Y	Y	T	T	Y	Y	T	T	T	T	T	T	T	T	N	T	T	T	C	C	T	Y	T	T	Y	Y	T	Y	T	T	T	T	T	N	T	T
TP14100	A/G	0	14100	+	NA	NA	NA	NA	NA	NA	A	A	A	R	G	R	R	A	A	A	R	R	A	A	R	N	N	N	G	A	A	R	A	R	G	A	G	A	G	A	G	A	N	N	G	N	N	N	N
TP14102	T/C	0	14102	+	NA	NA	NA	NA	NA	NA	T	C	N	C	Y	T	T	Y	C	Y	T	Y	C	Y	Y	T	C	N	Y	C	N	T	Y	T	C	T	T	Y	Y	N	T	N	Y	T	N	T	T	T	T
TP14108	C/A	0	14108	+	NA	NA	NA	NA	NA	NA	C	C	M	C	C	M	C	M	C	A	M	M	C	M	C	C	C	N	M	C	M	M	C	C	C	C	M	C	C	N	N	C	C	C	C	N	C	C	C
TP14112	G/A	0	14112	+	NA	NA	NA	NA	NA	NA	N	G	G	G	R	G	R	G	G	N	G	G	G	G	G	N	N	A	G	G	G	G	N	N	N	G	A	G	G	G	N	G	G	N	A	N	A	G	N
TP14133	C/T	0	14133	+	NA	NA	NA	NA	NA	NA	C	N	C	C	C	C	C	Y	C	Y	C	C	N	C	C	C	C	C	C	C	Y	C	C	C	T	C	C	C	Y	C	C	C	C	C	C	N	N	C	N
TP14148	C/T	0	14148	+	NA	NA	NA	NA	NA	NA	C	C	C	C	T	C	Y	C	N	C	C	C	C	C	C	N	C	N	N	C	N	C	C	N	C	C	C	C	C	C	Y	C	N	N	C	N	N	N	T
TP14165	C/T	0	14165	+	NA	NA	NA	NA	NA	NA	C	N	C	C	C	C	Y	Y	Y	Y	C	C	Y	C	C	C	Y	N	C	C	C	C	C	N	C	C	C	C	C	Y	C	C	C	C	N	N	C	C	N
TP14176	A/G	0	14176	+	NA	NA	NA	NA	NA	NA	A	A	R	R	A	R	R	R	R	R	A	N	R	A	A	A	A	N	A	A	R	N	G	A	R	A	A	G	N	R	G	N	R	A	A	N	A	N	A
TP14180	C/G	0	14180	+	NA	NA	NA	NA	NA	NA	C	C	N	S	C	C	C	C	C	N	N	C	C	C	C	C	C	N	C	C	C	N	C	N	S	C	C	C	C	C	C	G	C	C	N	N	N	C	C
TP14184	C/T	0	14184	+	NA	NA	NA	NA	NA	NA	C	T	Y	Y	Y	N	C	T	T	C	C	C	N	C	C	N	T	N	C	C	N	C	N	T	N	C	Y	C	C	C	N	C	C	N	C	N	T	T	N
TP14189	A/G	0	14189	+	NA	NA	NA	NA	NA	NA	R	R	R	R	R	R	R	A	R	A	R	A	R	R	R	G	G	N	R	R	N	G	G	N	A	R	A	R	G	R	G	G	G	R	G	A	R	R	R
TP14192	C/T	0	14192	+	NA	NA	NA	NA	NA	NA	T	T	T	Y	C	Y	Y	T	T	N	Y	Y	T	T	C	C	Y	C	N	C	T	C	C	C	N	T	C	C	C	N	C	N	C	C	C	N	C	T	N
TP14228	C/T	0	14228	+	NA	NA	NA	NA	NA	NA	Y	N	C	Y	C	Y	C	C	C	T	Y	Y	C	Y	Y	N	C	C	N	C	C	C	C	T	C	Y	C	T	Y	C	T	T	C	C	C	N	N	C	C
TP14245	T/G	0	14245	+	NA	NA	NA	NA	NA	NA	T	T	T	K	G	K	K	T	T	T	K	K	T	T	K	G	K	N	K	K	T	K	T	T	N	T	G	K	G	T	G	T	N	G	G	N	G	G	G
TP14247	G/T	0	14247	+	NA	NA	NA	NA	NA	NA	G	G	G	G	G	G	G	G	G	N	G	G	G	G	G	G	N	G	G	G	K	T	K	N	G	G	G	G	G	G	G	G	G	G	G	N	G	G	G
TP14263	C/T	0	14263	+	NA	NA	NA	NA	NA	NA	C	Y	C	Y	C	C	C	T	Y	Y	C	C	Y	C	C	C	C	N	C	C	Y	C	Y	C	Y	C	C	C	Y	Y	Y	Y	C	C	C	N	C	C	C
TP14296	T/A	0	14296	+	NA	NA	NA	NA	NA	NA	A	T	N	T	A	T	A	N	N	T	A	A	T	W	T	A	N	N	T	A	T	T	T	T	T	W	A	N	A	N	N	N	N	W	W	A	W	N	A
TP14333	C/T	0	14333	+	NA	NA	NA	NA	NA	NA	C	Y	C	C	C	C	C	Y	Y	Y	C	C	Y	C	C	C	T	N	C	C	N	C	C	C	T	C	C	C	C	Y	C	C	C	C	C	C	C	C	C
TP14336	C/T	0	14336	+	NA	NA	NA	NA	NA	NA	C	C	C	Y	Y	T	C	C	C	C	Y	C	C	C	C	N	Y	N	T	T	C	T	C	N	C	C	N	T	C	C	N	N	Y	T	C	N	N	T	T
TP14337	C/T	0	14337	+	NA	NA	NA	NA	NA	NA	Y	T	T	T	C	Y	C	T	T	C	Y	T	T	Y	C	C	T	N	C	C	T	T	N	N	T	T	N	N	N	C	C	T	T	T	T	N	C	N	C
TP14348	C/T	0	14348	+	NA	NA	NA	NA	NA	NA	C	C	Y	C	C	C	Y	C	Y	C	C	C	C	C	C	N	Y	N	C	C	C	C	C	N	Y	C	C	C	T	Y	C	Y	C	C	C	N	C	C	C
TP14390	A/C	0	14390	+	NA	NA	NA	NA	NA	NA	A	M	M	M	A	M	M	M	M	A	A	A	M	A	A	A	M	A	A	A	C	A	C	A	A	A	A	M	M	M	M	M	M	A	M	A	M	A	M
TP14418	G/A	0	14418	+	NA	NA	NA	NA	NA	NA	G	R	G	R	G	G	G	R	R	R	G	G	R	G	G	N	G	N	G	G	R	R	R	G	R	G	G	R	R	R	R	G	G	G	G	G	G	G	G
TP14457	C/A	0	14457	+	NA	NA	NA	NA	NA	NA	C	A	A	A	M	A	C	C	N	N	C	M	A	C	M	C	A	C	C	C	C	C	N	N	N	C	C	N	C	N	N	C	C	N	C	N	N	C	N
TP14463	A/G	0	14463	+	NA	NA	NA	NA	NA	NA	G	A	G	R	N	N	R	A	A	R	G	R	A	R	N	N	N	N	A	N	A	A	A	A	N	A	N	R	N	A	N	A	G	N	N	N	N	G	N
TP14473	A/G	0	14473	+	NA	NA	NA	NA	NA	NA	N	G	A	A	A	A	A	R	R	R	A	A	R	A	A	A	A	N	A	A	R	A	A	A	A	A	R	A	G	A	A	G	A	A	N	A	A	A	A
TP14482	A/G	0	14482	+	NA	NA	NA	NA	NA	NA	A	A	A	R	A	A	A	A	R	R	A	A	A	A	A	A	R	N	A	A	R	A	R	A	A	A	A	R	A	N	A	G	N	A	A	A	A	A	A
TP14486	T/C	0	14486	+	NA	NA	NA	NA	NA	NA	T	Y	T	T	T	T	Y	Y	Y	Y	T	T	Y	T	T	T	Y	T	T	T	T	T	T	T	Y	T	T	T	T	Y	T	Y	T	T	T	N	T	T	T
TP14488	T/C	0	14488	+	NA	NA	NA	NA	NA	NA	Y	Y	T	Y	T	T	T	Y	Y	Y	T	T	Y	T	T	T	T	N	T	T	Y	C	Y	T	Y	T	T	Y	T	Y	Y	Y	T	T	T	T	T	N	T
TP14496	C/T	0	14496	+	NA	NA	NA	NA	NA	NA	C	N	C	C	Y	C	C	C	C	C	C	C	C	C	C	C	C	N	C	C	N	C	N	N	T	C	C	C	C	N	N	N	N	C	N	N	C	C	C
TP14497	A/G	0	14497	+	NA	NA	NA	NA	NA	NA	N	A	A	A	A	A	A	N	G	A	A	A	A	A	A	N	A	N	A	A	A	A	A	A	A	A	N	A	R	A	A	A	A	N	N	N	A	A	A
TP14501	G/T	0	14501	+	NA	NA	NA	NA	NA	NA	K	N	N	T	K	K	T	N	T	T	T	G	N	T	K	N	G	N	T	T	G	G	K	N	G	K	T	T	G	T	N	G	T	G	N	N	N	G	K
TP14503	C/T	0	14503	+	NA	NA	NA	NA	NA	NA	C	C	C	C	Y	C	Y	N	N	C	C	Y	C	Y	C	Y	C	N	C	Y	C	C	N	C	C	C	Y	N	C	C	C	N	C	C	N	N	Y	C	Y
TP14507	A/G	0	14507	+	NA	NA	NA	NA	NA	NA	N	R	R	R	A	A	A	R	R	A	A	A	R	A	A	N	A	N	N	R	G	N	G	N	N	A	A	A	R	R	G	N	A	N	A	N	N	A	A
TP14509	T/G	0	14509	+	NA	NA	NA	NA	NA	NA	T	K	T	T	T	T	T	K	K	K	T	T	K	T	T	N	T	T	T	T	K	T	T	T	K	T	K	T	K	K	T	N	T	T	T	N	T	N	T
TP14517	C/T	0	14517	+	NA	NA	NA	NA	NA	NA	N	T	Y	Y	C	C	C	T	T	N	C	C	T	C	C	T	T	N	Y	C	C	C	C	N	N	C	Y	C	C	N	N	N	C	C	C	N	N	Y	Y
TP14523	T/C	0	14523	+	NA	NA	NA	NA	NA	NA	Y	T	Y	T	T	T	T	T	T	T	Y	Y	C	T	T	T	N	N	C	C	T	N	T	N	N	T	T	T	C	T	T	T	N	T	T	C	C	C	T
TP14525	G/T	0	14525	+	NA	NA	NA	NA	NA	NA	G	T	K	K	G	K	G	G	G	G	G	K	T	G	N	N	G	G	G	G	G	G	G	N	G	G	G	G	G	N	N	N	N	N	N	N	G	N	G
TP14538	C/T	0	14538	+	NA	NA	NA	NA	NA	NA	C	N	C	C	C	C	C	N	N	Y	C	C	C	C	C	C	N	N	C	C	N	C	C	C	C	C	C	N	C	Y	N	N	C	N	N	N	N	C	N
TP14554	G/A	0	14554	+	NA	NA	NA	NA	NA	NA	G	R	G	G	G	G	R	R	R	R	G	G	R	G	G	G	R	G	G	G	A	R	R	G	R	G	R	R	R	R	N	R	G	G	G	N	G	G	G
TP14583	T/G	0	14583	+	NA	NA	NA	NA	NA	NA	G	G	G	K	T	K	T	G	G	N	K	K	N	G	K	N	K	T	G	G	G	K	K	N	T	G	T	K	T	G	T	G	T	T	T	T	T	K	T
TP14588	C/T	0	14588	+	NA	NA	NA	NA	NA	NA	C	T	Y	Y	C	C	Y	Y	Y	Y	C	Y	T	C	Y	Y	Y	C	C	C	Y	Y	C	Y	Y	C	T	Y	Y	Y	Y	Y	Y	C	C	Y	Y	C	Y
TP14593	C/G	0	14593	+	NA	NA	NA	NA	NA	NA	C	C	C	C	C	S	C	C	C	C	C	S	C	C	C	C	C	N	C	C	C	G	G	C	C	C	C	G	C	C	C	C	N	C	G	C	C	C	C
TP14605	G/T	0	14605	+	NA	NA	NA	NA	NA	NA	G	G	G	G	G	K	G	G	G	G	G	G	G	G	G	G	G	N	T	G	G	G	G	N	T	G	G	G	T	G	G	N	N	G	N	N	G	T	N
TP14647	G/A	0	14647	+	NA	NA	NA	NA	NA	NA	G	R	G	G	G	G	G	A	R	G	G	G	R	G	G	G	R	G	G	G	G	G	G	G	R	G	G	G	G	G	G	A	G	G	G	G	G	G	G
TP14654	G/A	0	14654	+	NA	NA	NA	NA	NA	NA	G	G	G	G	G	G	G	G	R	G	G	G	G	G	G	G	G	N	G	G	G	G	G	G	N	G	G	G	G	G	G	G	G	G	N	N	R	G	G
TP14660	C/T	0	14660	+	NA	NA	NA	NA	NA	NA	C	C	C	C	C	C	Y	Y	C	T	C	C	C	C	C	N	C	C	C	C	C	C	C	C	T	C	C	T	C	C	C	C	C	C	N	N	C	C	C
TP14704	T/C	0	14704	+	NA	NA	NA	NA	NA	NA	T	Y	T	T	T	T	Y	Y	Y	C	Y	T	T	T	T	T	Y	T	T	T	T	T	N	T	Y	T	T	T	T	Y	T	T	T	N	N	T	T	T	T
TP14714	G/A	0	14714	+	NA	NA	NA	NA	NA	NA	G	R	G	G	G	G	G	G	R	R	G	G	R	G	G	G	G	G	G	G	G	G	G	G	R	G	G	G	G	G	G	R	R	G	G	G	G	G	G
TP14733	C/T	0	14733	+	NA	NA	NA	NA	NA	NA	C	C	C	C	C	C	C	C	C	Y	C	T	C	C	C	N	C	N	C	C	C	Y	Y	C	C	Y	C	Y	C	C	C	C	T	Y	C	N	C	C	C
TP14755	G/A	0	14755	+	NA	NA	NA	NA	NA	NA	G	G	G	G	G	G	G	G	G	G	G	G	G	G	G	R	N	G	G	G	A	G	G	G	G	G	N	N	G	G	G	G	R	R	G	N	A	G	R
TP14776	T/C	0	14776	+	NA	NA	NA	NA	NA	NA	T	Y	T	T	T	T	Y	Y	Y	T	T	T	Y	T	T	T	Y	T	T	T	T	Y	T	N	T	T	T	Y	T	T	T	Y	T	T	T	N	T	T	Y
TP14792	A/T	0	14792	+	NA	NA	NA	NA	NA	NA	A	T	W	W	A	W	W	N	N	A	A	A	T	A	W	N	N	N	W	A	T	T	T	N	T	A	W	A	T	N	N	T	N	A	N	T	T	N	A
TP14794	G/A	0	14794	+	NA	NA	NA	NA	NA	NA	N	N	A	A	G	R	G	A	A	N	R	A	R	A	R	G	A	N	G	G	G	N	N	G	A	R	A	A	G	A	N	A	A	N	G	N	G	N	G
TP14818	C/A	0	14818	+	NA	NA	NA	NA	NA	NA	C	C	C	C	C	M	C	C	C	C	C	C	C	C	C	A	C	N	C	C	C	C	C	C	C	C	C	C	C	C	N	C	M	C	C	C	C	C	M
TP14830	G/A	0	14830	+	NA	NA	NA	NA	NA	NA	N	N	G	G	R	G	R	N	G	G	G	G	G	G	G	N	G	A	G	R	N	G	A	N	G	G	A	G	G	G	N	G	N	N	N	N	G	G	N
TP14840	G/A	0	14840	+	NA	NA	NA	NA	NA	NA	R	N	G	G	A	G	A	G	G	A	G	R	G	R	R	A	N	N	R	R	N	G	G	N	G	R	A	G	N	N	N	G	G	A	N	N	G	N	N
TP14846	A/G	0	14846	+	NA	NA	NA	NA	NA	NA	G	A	R	A	A	A	R	G	G	A	R	A	G	G	R	G	R	N	A	R	A	A	N	A	A	R	G	A	A	G	G	G	R	G	G	G	G	R	G
TP14856	G/A	0	14856	+	NA	NA	NA	NA	NA	NA	G	G	G	G	G	G	G	G	G	N	R	R	G	G	A	N	G	N	R	G	N	G	G	A	N	G	G	N	N	G	N	G	N	G	G	N	N	G	G
TP14901	T/C	0	14901	+	NA	NA	NA	NA	NA	NA	T	C	T	T	T	T	T	Y	Y	Y	T	T	Y	T	T	T	Y	T	T	T	C	T	N	T	T	T	T	T	Y	C	Y	N	T	N	N	N	T	N	T
TP14905	T/C	0	14905	+	NA	NA	NA	NA	NA	NA	T	N	Y	Y	Y	Y	Y	C	C	T	T	T	Y	T	T	T	C	N	C	T	N	T	T	C	C	T	T	T	N	T	N	N	N	Y	N	N	C	N	T
TP14906	C/T	0	14906	+	NA	NA	NA	NA	NA	NA	T	C	C	C	Y	Y	C	T	T	T	T	Y	C	Y	Y	C	Y	C	T	Y	T	T	C	Y	N	Y	Y	T	T	T	C	N	N	C	N	T	C	T	C
TP14910	C/A	0	14910	+	NA	NA	NA	NA	NA	NA	N	C	C	C	C	M	M	C	C	C	C	C	C	C	C	N	N	N	C	C	A	N	C	C	A	C	C	C	C	C	C	C	N	A	N	N	C	C	C
TP14920	C/T	0	14920	+	NA	NA	NA	NA	NA	NA	C	T	Y	Y	C	C	C	T	T	C	C	N	Y	C	C	Y	T	N	Y	C	C	C	C	Y	N	C	Y	C	N	C	C	N	N	C	C	N	T	T	Y
TP14926	C/T	0	14926	+	NA	NA	NA	NA	NA	NA	C	C	C	C	Y	C	C	C	N	C	C	C	C	C	C	T	C	N	N	C	C	C	C	N	N	C	N	C	N	C	T	C	C	T	C	N	T	N	T
TP14934	T/C	0	14934	+	NA	NA	NA	NA	NA	NA	T	C	C	C	C	Y	C	T	T	T	T	Y	C	Y	C	N	C	N	Y	T	T	N	N	C	T	Y	T	T	T	T	N	T	T	N	N	N	T	N	Y
TP14940	A/T	0	14940	+	NA	NA	NA	NA	NA	NA	A	T	T	T	A	T	A	A	A	A	A	A	T	A	W	N	N	N	N	A	N	A	N	N	T	A	A	A	W	A	N	N	N	N	N	N	N	N	N
TP14942	T/A	0	14942	+	NA	NA	NA	NA	NA	NA	W	T	T	T	T	W	A	N	N	T	W	W	T	T	W	N	T	N	T	T	T	N	N	T	T	A	N	N	W	T	T	N	T	T	T	N	N	T	N
TP14981	G/A	0	14981	+	NA	NA	NA	NA	NA	NA	N	G	G	A	R	R	G	G	G	G	N	R	G	G	R	G	A	G	R	G	G	R	N	N	N	G	A	R	A	G	N	N	N	A	N	G	N	A	G
TP14996	G/A	0	14996	+	NA	NA	NA	NA	NA	NA	G	N	G	R	R	R	A	G	G	A	R	R	N	R	R	R	G	G	R	G	G	G	A	A	N	R	G	A	G	G	N	N	N	G	G	N	R	A	A
TP15010	C/T	0	15010	+	NA	NA	NA	NA	NA	NA	C	N	C	C	C	C	C	N	N	N	C	Y	C	C	C	C	N	N	C	C	C	Y	Y	C	C	C	C	C	T	N	N	T	C	C	C	N	N	C	N
TP15029	A/G	0	15029	+	NA	NA	NA	NA	NA	NA	A	R	A	R	A	A	A	R	R	A	A	A	R	N	A	A	A	N	A	A	R	N	N	N	N	A	N	A	A	G	A	A	A	A	A	N	N	N	N
TP15031	T/G	0	15031	+	NA	NA	NA	NA	NA	NA	N	G	K	K	K	K	K	T	N	N	K	G	T	K	T	T	K	N	K	K	N	T	K	N	N	K	G	K	G	T	N	N	N	G	N	T	T	N	T
TP15032	A/G	0	15032	+	NA	NA	NA	NA	NA	NA	A	G	R	R	R	R	R	G	G	A	A	R	G	A	R	R	G	N	G	A	G	R	R	N	N	A	R	A	G	A	N	N	A	R	N	N	G	R	R
TP15040	C/T	0	15040	+	NA	NA	NA	NA	NA	NA	N	C	T	Y	T	C	Y	N	N	C	C	Y	C	C	Y	T	T	N	C	C	T	T	Y	N	N	C	T	C	C	T	T	N	N	C	N	N	T	N	T
TP15075	C/T	0	15075	+	NA	NA	NA	NA	NA	NA	C	C	Y	C	C	C	Y	Y	Y	C	C	C	C	C	Y	C	N	N	N	C	C	C	C	C	C	C	C	C	Y	T	C	Y	C	C	C	C	C	C	C
TP15091	T/C	0	15091	+	NA	NA	NA	NA	NA	NA	T	C	Y	Y	Y	T	T	C	C	T	T	Y	Y	T	T	C	C	T	T	T	T	Y	C	T	T	T	Y	T	C	T	N	N	T	T	N	C	C	C	Y
TP15093	C/A	0	15093	+	NA	NA	NA	NA	NA	NA	N	C	M	M	C	C	C	A	A	C	C	C	C	A	C	C	N	C	C	C	A	M	A	C	C	C	A	C	C	A	C	N	N	C	N	N	C	N	C
TP15098	C/T	0	15098	+	NA	NA	NA	NA	NA	NA	T	C	T	Y	C	C	C	T	N	C	Y	Y	C	Y	Y	T	N	N	C	Y	T	Y	T	C	C	Y	T	C	C	T	N	T	C	T	N	N	C	N	C
TP15113	G/T	0	15113	+	NA	NA	NA	NA	NA	NA	G	K	G	G	G	G	G	G	G	G	G	G	K	K	G	N	N	N	T	G	K	T	K	N	T	G	K	G	G	T	N	G	G	G	T	G	G	T	G
TP15115	T/C	0	15115	+	NA	NA	NA	NA	NA	NA	T	C	C	Y	Y	Y	T	N	T	T	Y	C	T	Y	T	T	Y	N	Y	Y	T	T	Y	N	T	T	T	Y	T	T	C	T	N	C	Y	N	C	T	T
TP15120	G/T	0	15120	+	NA	NA	NA	NA	NA	NA	N	G	G	G	K	G	K	N	G	N	G	G	G	T	G	T	G	N	N	T	N	N	T	G	T	G	K	G	G	N	N	N	N	N	G	N	T	G	T
TP15137	G/A	0	15137	+	NA	NA	NA	NA	NA	NA	N	G	G	G	A	G	G	G	N	G	G	N	G	R	R	R	G	A	G	G	N	N	G	G	N	G	A	G	G	A	N	N	G	R	N	N	N	G	A
TP15148	C/T	0	15148	+	NA	NA	NA	NA	NA	NA	T	N	T	Y	C	Y	C	T	T	T	Y	Y	T	Y	T	C	Y	N	Y	T	N	Y	N	N	N	T	C	T	N	T	N	T	C	N	C	N	C	T	N
TP15167	A/G	0	15167	+	NA	NA	NA	NA	NA	NA	R	R	R	R	A	R	A	R	R	A	R	A	R	R	R	A	A	A	A	R	R	R	R	A	A	A	R	R	A	A	R	A	A	R	A	A	A	R	A
TP15237	C/T	0	15237	+	NA	NA	NA	NA	NA	NA	C	Y	Y	Y	N	C	T	T	Y	Y	C	C	Y	N	C	N	C	N	C	C	C	N	N	C	N	C	N	N	N	T	Y	T	N	C	N	N	C	C	N
TP15283	A/T	0	15283	+	NA	NA	NA	NA	NA	NA	A	W	A	W	A	A	A	W	W	A	A	A	W	A	A	A	A	N	A	A	A	W	A	A	W	A	A	A	W	A	W	W	A	A	A	N	A	A	A
TP15305	G/A	0	15305	+	NA	NA	NA	NA	NA	NA	G	R	G	R	G	G	G	R	R	R	G	G	R	G	G	G	G	G	G	G	R	R	R	G	R	G	G	G	R	R	R	R	G	G	G	G	G	G	G
TP15311	G/A	0	15311	+	NA	NA	NA	NA	NA	NA	G	R	R	R	G	G	G	R	A	G	G	G	R	G	G	G	A	N	G	G	R	G	G	G	A	G	G	A	G	G	R	G	G	G	G	G	G	G	G
TP15321	A/G	0	15321	+	NA	NA	NA	NA	NA	NA	A	G	N	N	N	A	A	N	R	G	A	A	N	A	A	N	G	N	A	N	R	R	A	A	G	N	R	R	N	N	N	N	N	A	N	N	A	A	N
TP15332	G/A	0	15332	+	NA	NA	NA	NA	NA	NA	G	R	R	R	G	R	R	R	A	R	G	G	R	G	G	G	R	N	G	G	R	G	A	G	G	G	G	R	N	R	R	R	N	G	G	G	R	G	G
TP15336	T/C	0	15336	+	NA	NA	NA	NA	NA	NA	Y	T	T	T	Y	T	Y	T	T	T	T	T	T	T	Y	Y	T	N	T	T	C	Y	T	T	T	Y	Y	Y	C	Y	T	T	T	T	T	Y	Y	T	T
TP15339	C/A	0	15339	+	NA	NA	NA	NA	NA	NA	M	C	C	C	A	C	A	C	C	A	C	C	C	M	M	N	C	N	A	M	C	C	C	M	C	M	N	C	A	A	C	C	C	M	A	N	N	M	N
TP15340	C/T	0	15340	+	NA	NA	NA	NA	NA	NA	C	C	C	C	Y	C	Y	N	N	C	C	Y	C	Y	C	T	C	N	C	Y	C	C	C	C	C	C	Y	N	C	C	N	C	C	C	Y	N	T	C	Y
TP15383	C/T	0	15383	+	NA	NA	NA	NA	NA	NA	C	T	C	Y	C	C	C	T	T	N	C	C	N	C	N	C	N	N	C	C	C	N	C	T	C	C	N	N	N	N	N	N	N	N	C	N	T	N	C
TP15386	G/A	0	15386	+	NA	NA	NA	NA	NA	NA	G	R	R	R	G	A	R	R	R	R	G	G	R	G	G	G	R	G	G	G	A	G	A	G	A	G	G	R	G	R	A	A	R	G	R	R	A	G	G
TP15390	C/T	0	15390	+	NA	NA	NA	NA	NA	NA	C	Y	Y	Y	C	C	C	T	T	Y	C	C	Y	C	C	C	Y	N	C	C	Y	Y	Y	C	Y	C	C	T	Y	Y	Y	Y	C	C	C	C	C	C	C
TP15403	A/C	0	15403	+	NA	NA	NA	NA	NA	NA	M	A	M	C	A	A	M	A	M	M	A	M	M	C	A	M	M	M	M	C	M	A	C	M	C	M	M	M	M	C	C	M	M	M	A	C	M	M	M
TP15405	C/T	0	15405	+	NA	NA	NA	NA	NA	NA	C	C	C	C	C	C	C	C	C	C	C	C	C	C	C	C	C	N	C	C	Y	C	C	C	Y	C	C	C	Y	C	C	C	C	N	C	C	C	C	C
TP15423	G/T	0	15423	+	NA	NA	NA	NA	NA	NA	K	K	G	K	K	G	K	G	G	G	K	G	K	K	G	G	G	N	G	G	G	G	G	G	G	G	G	G	K	G	G	G	N	G	G	G	G	G	G
TP15424	A/T	0	15424	+	NA	NA	NA	NA	NA	NA	A	A	A	A	A	W	W	A	A	A	W	W	A	A	W	A	A	N	A	A	T	W	W	A	T	A	A	A	T	A	A	T	A	W	A	A	A	A	A
TP15436	C/A	0	15436	+	NA	NA	NA	NA	NA	NA	C	M	C	M	C	C	C	M	M	M	C	C	M	C	C	C	C	C	C	C	M	C	A	C	M	C	C	C	M	M	M	C	C	C	C	C	C	C	C
TP15444	C/G	0	15444	+	NA	NA	NA	NA	NA	NA	S	C	C	C	S	G	S	C	C	S	C	S	C	S	S	S	C	N	C	C	S	C	C	C	C	S	C	N	C	C	S	C	S	G	G	G	G	N	S
TP15456	A/G	0	15456	+	NA	NA	NA	NA	NA	NA	A	G	A	A	A	A	A	R	R	G	A	A	R	A	A	A	R	N	A	A	R	N	N	A	R	A	G	G	A	G	A	A	A	A	A	N	A	A	A
TP15461	C/A	0	15461	+	NA	NA	NA	NA	NA	NA	N	N	A	N	C	C	C	A	C	N	N	C	C	C	C	C	A	C	N	N	N	N	C	N	C	C	M	A	A	C	C	A	C	C	C	N	C	N	C
TP15464	A/G	0	15464	+	NA	NA	NA	NA	NA	NA	A	R	R	R	A	A	A	G	R	A	A	A	R	A	A	A	R	N	A	A	R	R	G	A	G	A	R	G	G	R	G	R	A	A	A	N	A	A	A
TP15466	G/A	0	15466	+	NA	NA	NA	NA	NA	NA	G	N	G	G	G	G	G	G	G	G	G	G	G	G	G	A	G	A	G	G	N	G	G	N	G	G	G	G	G	G	A	N	N	G	G	N	R	G	A
TP15469	T/C	0	15469	+	NA	NA	NA	NA	NA	NA	Y	C	C	C	T	C	Y	Y	Y	C	C	T	Y	Y	T	T	Y	T	Y	C	T	C	Y	Y	Y	Y	T	T	C	C	T	Y	T	T	Y	N	T	Y	T
TP15473	T/C	0	15473	+	NA	NA	NA	NA	NA	NA	Y	Y	C	Y	C	Y	Y	C	T	Y	T	C	Y	T	T	C	T	N	N	C	C	T	Y	C	Y	T	Y	T	Y	Y	N	C	N	T	Y	N	Y	T	Y
TP15476	A/G	0	15476	+	NA	NA	NA	NA	NA	NA	N	A	A	A	A	A	A	A	A	A	A	A	A	N	A	R	A	N	N	A	A	N	N	A	G	A	A	A	A	A	A	A	N	A	A	N	G	A	A
TP15482	T/C	0	15482	+	NA	NA	NA	NA	NA	NA	T	Y	Y	Y	T	Y	Y	Y	Y	Y	T	T	Y	T	T	T	Y	T	T	T	C	T	C	T	Y	T	Y	Y	Y	Y	Y	Y	Y	T	Y	C	Y	T	T
TP15513	C/A	0	15513	+	NA	NA	NA	NA	NA	NA	C	N	N	N	C	A	N	N	C	C	C	C	N	C	C	C	N	N	C	C	C	N	A	N	N	C	A	C	C	C	N	N	N	C	A	M	C	C	C
TP15525	T/C	0	15525	+	NA	NA	NA	NA	NA	NA	Y	N	C	C	Y	C	Y	T	C	C	Y	T	Y	T	C	T	C	N	Y	Y	N	C	N	Y	N	Y	T	C	T	T	N	C	T	T	T	N	T	Y	T
TP15541	G/A	0	15541	+	NA	NA	NA	NA	NA	NA	G	R	R	G	G	G	R	G	R	R	G	G	R	G	G	G	R	G	G	G	G	G	G	G	R	G	G	G	G	R	G	A	G	G	G	G	G	G	G
TP15563	T/C	0	15563	+	NA	NA	NA	NA	NA	NA	T	Y	Y	Y	T	Y	T	C	C	C	T	T	Y	T	T	N	C	T	T	T	C	Y	C	T	Y	T	T	C	T	T	Y	Y	T	T	T	N	T	T	T
TP15571	C/G	0	15571	+	NA	NA	NA	NA	NA	NA	C	C	C	C	S	S	C	S	C	S	S	C	C	S	S	S	C	N	S	S	C	S	C	S	C	S	S	C	C	C	S	C	S	C	C	C	S	C	C
TP15597	T/A	0	15597	+	NA	NA	NA	NA	NA	NA	T	N	W	W	A	T	T	W	W	W	T	T	W	T	T	N	T	N	T	T	T	W	W	N	W	T	T	W	W	W	W	W	W	T	T	N	T	T	W
TP15604	G/T	0	15604	+	NA	NA	NA	NA	NA	NA	G	T	T	T	G	G	G	T	T	G	G	G	T	G	G	G	T	G	G	G	G	T	T	G	T	G	G	T	G	G	T	T	G	G	G	G	K	G	G
TP15612	A/C	0	15612	+	NA	NA	NA	NA	NA	NA	N	N	A	A	M	A	A	A	A	N	A	A	A	A	A	N	A	N	A	A	A	A	A	N	C	A	A	A	A	A	A	N	N	A	N	N	C	A	N
TP15687	A/G	0	15687	+	NA	NA	NA	NA	NA	NA	N	A	A	A	A	R	A	A	A	A	A	A	A	A	R	N	A	A	A	N	A	R	N	G	N	A	N	R	N	A	N	N	N	N	G	N	R	N	N
TP15706	C/T	0	15706	+	NA	NA	NA	NA	NA	NA	C	N	C	C	T	Y	Y	C	C	C	C	C	N	C	Y	C	C	N	N	C	C	C	C	C	N	C	T	C	C	N	C	N	C	C	C	N	N	C	N
TP15763	A/G	0	15763	+	NA	NA	NA	NA	NA	NA	A	A	A	A	G	A	R	A	R	A	R	A	A	R	A	G	A	N	R	A	R	A	A	G	R	N	R	A	R	A	G	A	A	R	G	A	A	A	G
TP15773	C/T	0	15773	+	NA	NA	NA	NA	NA	NA	C	C	C	C	C	C	C	C	C	C	C	C	C	C	C	C	C	C	C	C	Y	C	C	C	Y	C	C	C	C	C	C	C	C	C	C	C	C	C	C
TP15780	G/A	0	15780	+	NA	NA	NA	NA	NA	NA	G	N	G	G	G	R	R	G	G	A	G	G	G	G	G	G	N	N	N	G	R	R	G	G	N	G	G	A	N	R	N	G	G	G	G	N	G	N	N
TP15787	A/G	0	15787	+	NA	NA	NA	NA	NA	NA	A	R	A	A	A	A	A	R	R	R	A	A	R	A	A	A	A	A	A	A	N	A	A	A	R	A	R	A	R	A	A	R	A	A	A	A	A	A	A
TP15791	C/G	0	15791	+	NA	NA	NA	NA	NA	NA	S	C	C	S	C	G	C	S	S	S	G	S	C	S	C	C	S	C	C	S	S	N	C	C	C	S	S	C	C	S	C	G	G	S	C	S	S	C	C
TP15797	G/A	0	15797	+	NA	NA	NA	NA	NA	NA	G	R	R	R	G	R	R	R	R	R	G	G	R	G	G	G	R	G	G	G	A	G	A	G	R	G	G	R	R	R	R	R	R	G	R	R	R	G	G
TP15828	T/C	0	15828	+	NA	NA	NA	NA	NA	NA	T	Y	N	T	T	T	T	T	Y	T	T	T	T	T	N	N	N	N	T	T	T	T	T	T	C	N	T	T	N	T	N	T	N	T	T	N	T	N	T
TP15829	T/C	0	15829	+	NA	NA	NA	NA	NA	NA	T	T	T	T	T	T	Y	T	Y	T	Y	Y	T	T	T	Y	Y	Y	T	Y	T	Y	Y	T	Y	T	T	Y	Y	Y	T	Y	Y	T	T	C	Y	T	Y
TP15839	G/T	0	15839	+	NA	NA	NA	NA	NA	NA	G	K	G	G	K	G	G	G	G	G	G	G	T	G	K	T	G	N	G	K	G	G	G	G	T	G	G	G	G	K	T	N	T	K	G	G	K	G	G
TP15848	A/C	0	15848	+	NA	NA	NA	NA	NA	NA	A	M	M	C	A	A	A	M	M	C	A	A	A	A	A	N	C	N	A	A	N	A	C	A	A	A	A	A	N	A	N	A	N	A	A	C	N	N	A
TP15879	G/C	0	15879	+	NA	NA	NA	NA	NA	NA	C	N	N	N	S	G	C	N	N	N	G	G	N	G	N	G	N	G	G	G	N	G	G	G	C	C	G	G	G	N	C	G	N	G	C	N	G	G	G
TP15923	G/T	0	15923	+	NA	NA	NA	NA	NA	NA	K	G	G	K	T	T	G	K	T	G	K	G	G	K	G	K	K	T	G	K	T	T	K	G	G	K	G	T	G	G	K	K	K	K	K	K	K	G	K
TP16024	G/A	0	16024	+	NA	NA	NA	NA	NA	NA	A	G	N	R	R	A	R	N	R	R	R	A	R	R	R	G	G	N	A	R	R	A	R	N	G	G	N	N	R	A	N	N	N	G	A	N	N	N	G
TP16032	A/G	0	16032	+	NA	NA	NA	NA	NA	NA	A	R	R	A	G	A	A	A	A	A	A	R	N	A	A	G	A	G	A	A	A	N	R	A	A	R	N	A	G	A	G	N	G	N	A	G	A	A	R
TP16033	A/G	0	16033	+	NA	NA	NA	NA	NA	NA	A	A	A	N	G	A	A	A	R	R	A	A	N	A	A	A	A	A	A	A	R	A	A	A	A	A	G	A	A	R	A	G	A	N	A	A	A	A	A
TP16040	G/T	0	16040	+	NA	NA	NA	NA	NA	NA	G	K	G	K	G	K	G	K	K	K	G	G	K	G	G	G	K	G	G	G	K	G	K	G	K	G	G	K	K	G	K	K	K	G	G	N	K	G	G
TP16041	A/C	0	16041	+	NA	NA	NA	NA	NA	NA	A	M	A	M	A	A	A	M	M	M	A	A	M	A	A	M	A	C	A	A	M	M	M	A	M	A	M	M	M	M	M	M	A	A	A	M	M	A	M
TP16047	G/C	0	16047	+	NA	NA	NA	NA	NA	NA	N	G	S	S	G	C	G	C	C	G	G	G	G	S	G	G	C	G	G	G	C	N	G	N	N	S	G	G	G	N	N	C	N	N	G	N	G	G	G
TP16074	T/C	0	16074	+	NA	NA	NA	NA	NA	NA	N	Y	T	T	T	T	T	T	C	C	T	T	T	T	N	T	T	T	T	T	C	T	T	N	T	T	T	T	C	N	N	N	N	T	T	N	T	N	N
TP16085	G/A	0	16085	+	NA	NA	NA	NA	NA	NA	N	R	A	R	G	G	R	R	A	R	G	G	R	G	G	N	G	N	G	G	R	R	A	N	N	G	G	G	R	R	G	A	N	G	G	N	G	N	N
TP16099	A/G	0	16099	+	NA	NA	NA	NA	NA	NA	A	A	A	A	A	A	R	A	A	A	A	A	N	A	A	N	N	N	A	N	A	A	N	A	R	A	N	A	G	A	G	N	A	N	N	G	G	N	G
TP16108	T/G	0	16108	+	NA	NA	NA	NA	NA	NA	N	K	K	K	T	T	T	T	K	T	T	T	K	T	T	T	T	T	T	T	T	G	T	T	T	T	T	T	K	T	T	N	N	T	T	N	T	T	T
TP16110	T/G	0	16110	+	NA	NA	NA	NA	NA	NA	T	T	T	T	T	T	T	K	T	K	T	T	T	T	T	T	G	N	N	N	T	N	T	T	T	T	T	T	T	K	T	G	T	T	N	N	T	N	T
TP16123	G/A	0	16123	+	NA	NA	NA	NA	NA	NA	G	A	R	R	G	G	R	R	R	R	G	R	A	G	R	R	R	G	G	G	R	R	G	G	R	G	A	R	R	R	R	R	R	G	G	G	R	G	R
TP16127	C/T	0	16127	+	NA	NA	NA	NA	NA	NA	C	C	C	C	C	Y	Y	Y	C	Y	C	C	Y	C	C	C	C	C	C	C	N	C	N	C	C	C	C	C	Y	C	Y	Y	Y	C	T	N	C	C	C
TP16133	G/A	0	16133	+	NA	NA	NA	NA	NA	NA	N	A	G	R	G	A	R	R	R	N	G	G	R	G	N	G	A	N	G	G	A	G	A	G	A	G	G	R	R	R	N	G	R	G	N	N	A	G	G
TP16152	A/C	0	16152	+	NA	NA	NA	NA	NA	NA	A	M	A	A	A	A	A	M	M	M	A	A	M	A	A	A	M	A	A	A	M	A	A	A	A	A	A	M	M	M	C	M	A	A	A	N	A	A	A
TP16169	G/A	0	16169	+	NA	NA	NA	NA	NA	NA	G	G	G	G	R	G	R	G	G	G	G	G	G	G	G	G	G	N	G	G	N	N	N	G	A	G	G	G	G	N	G	N	N	G	N	N	G	G	R
TP16170	A/G	0	16170	+	NA	NA	NA	NA	NA	NA	A	R	A	A	A	A	A	A	G	A	A	A	G	A	A	A	R	N	A	A	A	A	N	N	N	A	N	A	R	R	N	N	N	N	N	N	N	N	A
TP16171	A/G	0	16171	+	NA	NA	NA	NA	NA	NA	N	A	G	A	A	A	R	A	R	A	A	N	A	A	A	N	A	N	A	A	A	A	A	A	N	A	A	A	G	A	A	N	N	N	N	N	A	A	A
TP16177	T/C	0	16177	+	NA	NA	NA	NA	NA	NA	T	T	T	T	Y	Y	Y	T	T	T	T	T	T	Y	T	Y	T	N	T	T	Y	T	T	T	T	T	Y	T	T	Y	Y	T	T	T	T	N	T	T	Y
TP16181	C/A	0	16181	+	NA	NA	NA	NA	NA	NA	A	N	M	M	C	M	C	N	N	N	A	M	M	M	M	C	N	N	C	M	N	C	C	A	N	M	C	N	A	N	N	M	N	C	N	C	M	N	C
TP16182	A/G	0	16182	+	NA	NA	NA	NA	NA	NA	R	R	A	R	R	R	R	A	A	R	R	R	R	R	R	R	A	N	R	A	A	A	R	R	A	R	A	G	R	A	G	A	R	A	A	G	R	R	R
TP16185	A/G	0	16185	+	NA	NA	NA	NA	NA	NA	A	A	A	A	G	A	R	A	N	N	A	A	A	R	R	N	A	N	N	G	A	A	A	N	A	G	A	A	A	R	A	N	N	N	N	N	A	G	G
TP16189	A/G	0	16189	+	NA	NA	NA	NA	NA	NA	A	G	A	A	A	A	A	A	A	N	A	A	R	A	A	N	A	N	N	A	A	N	N	A	R	A	A	A	A	A	N	N	N	A	A	N	N	N	A
TP16191	T/A	0	16191	+	NA	NA	NA	NA	NA	NA	A	A	T	W	W	W	W	W	A	T	W	A	N	T	T	N	N	N	A	W	T	T	N	N	W	A	N	A	A	T	A	T	N	T	T	T	W	N	A
TP16195	A/G	0	16195	+	NA	NA	NA	NA	NA	NA	N	R	A	A	A	A	A	A	R	G	A	A	A	A	A	N	A	N	N	A	N	N	A	A	R	A	G	A	R	R	A	N	A	G	N	N	A	N	A
TP16201	C/T	0	16201	+	NA	NA	NA	NA	NA	NA	C	Y	C	C	C	C	C	Y	Y	Y	C	C	Y	C	C	C	C	N	C	C	Y	C	C	C	C	C	T	C	Y	C	C	C	C	C	C	N	C	C	C
TP16210	A/G	0	16210	+	NA	NA	NA	NA	NA	NA	N	N	A	A	A	A	A	A	G	N	A	A	N	A	N	N	G	N	A	A	N	A	N	N	G	A	A	A	A	N	N	A	A	A	A	A	N	N	A
TP16212	T/G	0	16212	+	NA	NA	NA	NA	NA	NA	N	K	T	K	T	T	T	G	G	T	T	T	T	T	T	T	T	T	T	T	K	N	T	N	T	T	T	T	G	T	T	K	N	T	T	N	T	N	T
TP16227	C/T	0	16227	+	NA	NA	NA	NA	NA	NA	C	Y	C	C	C	C	Y	Y	Y	C	C	C	C	C	C	C	Y	N	C	C	C	C	C	C	Y	C	C	C	C	C	C	Y	C	C	C	C	C	C	C
TP16232	G/A	0	16232	+	NA	NA	NA	NA	NA	NA	G	A	R	R	G	G	G	N	A	G	G	G	A	G	G	A	A	N	G	G	N	G	G	N	N	G	A	G	G	G	N	N	G	G	N	N	A	G	G
TP16238	A/C	0	16238	+	NA	NA	NA	NA	NA	NA	A	M	A	M	A	A	N	M	M	M	A	A	M	A	A	A	A	N	A	A	M	A	A	A	A	A	A	A	A	A	M	M	A	A	A	N	A	A	A
TP16256	A/G	0	16256	+	NA	NA	NA	NA	NA	NA	A	A	A	R	A	R	R	R	N	G	A	A	N	A	A	A	A	N	A	A	R	N	A	A	A	A	A	A	A	A	N	N	A	R	G	N	A	N	A
TP16258	G/C	0	16258	+	NA	NA	NA	NA	NA	NA	G	G	G	G	G	G	G	G	C	G	G	G	G	G	G	G	G	N	G	G	C	S	N	G	G	G	G	N	S	G	G	N	G	G	G	N	G	N	G
TP16262	C/A	0	16262	+	NA	NA	NA	NA	NA	NA	C	C	C	M	M	C	M	C	C	M	C	C	M	N	C	N	A	N	N	A	M	C	C	C	N	N	A	C	C	C	C	N	N	C	A	N	M	N	N
TP16269	G/A	0	16269	+	NA	NA	NA	NA	NA	NA	G	G	R	G	A	G	G	G	G	G	R	G	R	R	R	N	N	A	G	R	G	G	G	G	G	G	N	G	G	G	G	G	G	G	R	N	R	N	R
TP16303	C/T	0	16303	+	NA	NA	NA	NA	NA	NA	N	C	C	C	C	C	C	N	C	C	Y	T	C	T	C	N	N	N	N	Y	N	C	N	C	N	Y	N	N	C	T	T	C	N	C	N	N	C	N	N
TP16374	G/A	0	16374	+	NA	NA	NA	NA	NA	NA	G	N	G	G	R	G	G	G	N	G	G	G	G	G	G	G	G	N	G	G	N	G	N	G	A	G	G	G	G	N	N	G	N	N	N	G	G	G	N
TP16379	G/A	0	16379	+	NA	NA	NA	NA	NA	NA	R	R	R	G	R	G	G	G	G	G	R	R	R	R	G	R	G	N	G	G	G	G	R	G	G	R	R	G	G	G	R	G	R	G	G	R	R	G	G
TP16385	A/G	0	16385	+	NA	NA	NA	NA	NA	NA	N	G	G	R	R	R	R	G	G	A	A	R	G	A	R	G	N	N	G	A	G	A	R	R	G	A	R	A	G	A	N	G	N	N	N	N	G	N	R
TP16387	C/T	0	16387	+	NA	NA	NA	NA	NA	NA	C	C	C	Y	Y	Y	C	N	C	C	C	Y	C	C	Y	C	C	C	N	Y	C	Y	C	C	C	C	T	Y	T	C	N	C	T	C	N	C	C	Y	T
TP16396	C/G	0	16396	+	NA	NA	NA	NA	NA	NA	C	N	N	G	C	C	C	G	C	S	C	C	C	C	N	C	C	N	C	C	G	C	N	C	S	C	C	C	N	G	N	C	C	C	C	N	C	C	C
TP16429	G/A	0	16429	+	NA	NA	NA	NA	NA	NA	A	G	R	R	G	R	G	A	A	N	R	G	G	R	G	G	N	N	G	G	N	G	N	N	A	G	G	G	G	N	N	A	N	R	G	G	G	G	G
TP16466	G/A	0	16466	+	NA	NA	NA	NA	NA	NA	G	A	G	G	G	G	N	G	G	G	G	G	R	G	G	G	G	N	G	G	G	G	G	G	G	G	N	G	G	G	G	G	G	G	G	N	G	G	G
TP16467	A/G	0	16467	+	NA	NA	NA	NA	NA	NA	A	R	A	A	A	A	A	R	R	R	A	N	R	A	A	A	A	A	A	A	R	A	A	A	R	A	G	A	A	R	A	N	A	A	N	N	A	A	A
TP16494	G/A	0	16494	+	NA	NA	NA	NA	NA	NA	G	G	R	R	R	R	R	N	G	G	R	R	G	N	R	N	G	N	A	R	R	N	A	A	N	G	G	G	G	N	G	A	G	G	A	A	N	A	A
TP16509	G/T	0	16509	+	NA	NA	NA	NA	NA	NA	G	G	T	N	G	G	G	N	T	T	N	G	K	N	G	G	K	N	G	G	K	N	N	G	K	G	G	T	G	G	K	T	G	G	G	G	G	G	G
TP16514	C/T	0	16514	+	NA	NA	NA	NA	NA	NA	C	Y	C	C	C	C	C	Y	Y	Y	C	C	Y	C	C	C	Y	N	C	C	Y	C	C	C	C	C	C	C	Y	Y	Y	Y	C	C	N	N	C	C	C
TP16515	A/G	0	16515	+	NA	NA	NA	NA	NA	NA	A	R	A	A	A	A	A	R	R	R	A	A	R	A	A	A	R	N	A	A	R	A	A	A	R	A	A	G	R	R	A	A	A	A	A	N	A	A	A
TP16533	A/G	0	16533	+	NA	NA	NA	NA	NA	NA	A	R	A	A	A	A	A	R	R	R	A	A	R	A	A	A	R	A	A	A	R	A	A	A	R	A	A	R	R	R	R	R	A	A	A	A	A	A	A
TP16587	G/T	0	16587	+	NA	NA	NA	NA	NA	NA	G	K	K	K	G	G	G	K	K	K	G	G	K	G	G	G	G	N	G	G	G	K	G	G	K	K	G	K	K	K	K	K	G	G	G	N	G	G	G
TP16597	C/T	0	16597	+	NA	NA	NA	NA	NA	NA	Y	C	Y	C	C	C	Y	Y	T	Y	Y	C	C	Y	C	C	T	C	C	Y	Y	Y	Y	C	C	Y	C	Y	C	C	Y	Y	T	C	Y	Y	Y	C	C
TP16635	G/A	0	16635	+	NA	NA	NA	NA	NA	NA	A	R	G	R	R	G	G	R	A	A	R	G	A	R	R	G	N	N	R	G	G	R	N	N	N	N	G	G	N	N	N	N	N	R	G	N	G	N	A
TP16668	G/A	0	16668	+	NA	NA	NA	NA	NA	NA	G	G	G	G	R	G	G	N	G	G	G	G	R	R	G	G	N	N	G	R	N	N	G	N	G	R	G	N	G	N	N	N	N	G	G	N	G	N	G
TP16670	T/A	0	16670	+	NA	NA	NA	NA	NA	NA	T	W	T	T	T	T	T	A	T	T	T	T	A	T	T	T	N	N	T	T	W	A	W	N	A	T	T	T	A	W	T	T	T	T	T	N	N	T	W
TP16675	C/T	0	16675	+	NA	NA	NA	NA	NA	NA	C	T	Y	Y	C	C	Y	Y	Y	C	C	C	C	C	C	N	C	N	C	C	C	C	Y	N	Y	C	Y	T	C	Y	N	T	N	C	N	N	C	C	C
TP16688	T/A	0	16688	+	NA	NA	NA	NA	NA	NA	W	T	W	W	W	W	W	T	N	W	W	W	W	W	T	N	N	T	N	W	W	T	T	T	W	W	N	W	W	T	T	T	N	W	T	N	A	A	A
TP16698	A/G	0	16698	+	NA	NA	NA	NA	NA	NA	A	A	A	A	A	G	R	A	A	N	A	A	A	A	A	N	A	A	N	A	A	A	A	A	A	A	A	A	A	A	A	A	N	N	N	N	A	A	A
TP16706	C/G	0	16706	+	NA	NA	NA	NA	NA	NA	C	C	C	C	C	C	C	C	N	C	C	S	S	C	C	C	C	C	C	C	N	C	G	C	N	C	C	C	C	C	C	C	C	C	C	G	C	C	S
TP16732	C/T	0	16732	+	NA	NA	NA	NA	NA	NA	C	Y	C	C	C	C	C	Y	T	C	C	C	T	C	C	N	C	N	C	C	Y	C	C	C	T	C	Y	C	C	Y	N	N	C	C	C	N	N	C	C
TP16752	A/G	0	16752	+	NA	NA	NA	NA	NA	NA	G	N	A	A	R	R	G	N	N	A	R	R	A	R	R	G	A	N	A	G	A	A	G	N	A	R	G	N	A	A	N	A	A	A	R	N	G	A	A
TP16803	A/G	0	16803	+	NA	NA	NA	NA	NA	NA	N	A	A	A	R	A	R	A	A	A	G	G	A	A	A	R	A	N	N	A	N	A	A	G	R	A	G	N	R	A	A	A	N	A	A	N	R	G	G
TP16818	G/T	0	16818	+	NA	NA	NA	NA	NA	NA	G	K	G	G	G	G	K	K	G	T	G	G	N	G	G	G	K	N	G	G	G	G	G	G	N	G	N	G	G	T	G	K	G	G	G	N	G	G	N
TP16830	A/G	0	16830	+	NA	NA	NA	NA	NA	NA	A	N	A	A	G	A	A	A	A	N	A	N	R	R	R	A	N	A	A	A	A	A	A	A	G	A	R	A	A	N	N	A	A	A	A	N	R	N	A
TP16839	A/G	0	16839	+	NA	NA	NA	NA	NA	NA	A	A	A	A	A	A	R	A	R	A	A	A	A	A	A	A	R	N	A	A	A	A	A	A	R	A	A	A	A	R	A	R	A	A	A	N	A	A	A
TP16840	T/A	0	16840	+	NA	NA	NA	NA	NA	NA	T	T	W	T	T	T	T	T	W	N	T	T	T	T	T	T	T	T	T	T	N	T	T	T	T	T	T	T	T	T	T	N	T	T	T	N	T	T	T
TP16878	A/C	0	16878	+	NA	NA	NA	NA	NA	NA	A	A	M	M	A	A	M	A	M	M	A	A	A	A	A	A	N	A	A	A	M	M	A	A	A	A	A	A	N	M	N	N	A	N	A	A	A	A	A
TP16927	C/T	0	16927	+	NA	NA	NA	NA	NA	NA	N	C	C	C	Y	C	T	N	N	N	C	C	C	C	C	N	C	N	C	C	C	C	C	N	C	C	C	C	C	C	N	N	N	C	N	N	T	C	T
TP16932	G/A	0	16932	+	NA	NA	NA	NA	NA	NA	G	G	R	G	G	G	G	G	R	G	G	G	G	G	G	G	R	G	G	G	G	G	G	G	G	G	G	G	R	R	G	G	G	G	G	G	G	G	G
TP16950	A/T	0	16950	+	NA	NA	NA	NA	NA	NA	A	W	A	A	A	A	T	A	A	W	A	A	W	A	A	A	A	N	A	N	W	W	N	A	W	A	A	A	W	W	A	T	A	A	A	A	A	A	A
TP16951	A/G	0	16951	+	NA	NA	NA	NA	NA	NA	A	N	A	A	R	A	R	A	A	A	A	A	A	G	A	N	A	N	N	R	N	A	N	N	G	A	G	A	A	N	A	N	N	A	A	N	A	N	R
TP17107	T/C	0	17107	+	NA	NA	NA	NA	NA	NA	N	N	T	T	T	T	C	Y	Y	Y	T	N	N	N	T	N	N	N	N	N	T	T	T	N	T	T	T	T	T	T	N	C	N	N	T	N	T	T	T
TP17118	C/T	0	17118	+	NA	NA	NA	NA	NA	NA	C	N	C	C	C	C	C	Y	Y	C	C	C	C	C	C	N	Y	N	C	C	Y	C	C	C	N	C	C	N	T	T	C	T	C	C	N	C	C	N	C
TP17130	T/G	0	17130	+	NA	NA	NA	NA	NA	NA	T	T	T	T	K	T	T	T	T	T	T	K	T	T	K	T	N	T	T	T	G	T	T	N	G	T	K	T	G	N	G	N	T	T	K	T	T	T	T
TP17137	T/G	0	17137	+	NA	NA	NA	NA	NA	NA	N	T	N	N	N	K	T	N	K	N	T	T	T	N	K	T	G	N	N	T	N	K	T	T	G	T	T	N	N	N	T	K	T	T	N	N	N	T	G
TP17154	T/A	0	17154	+	NA	NA	NA	NA	NA	NA	T	W	T	T	T	T	T	W	W	W	T	T	W	T	T	T	T	N	T	T	T	T	T	T	W	T	W	T	W	T	N	T	T	T	T	N	T	T	T
TP17161	G/A	0	17161	+	NA	NA	NA	NA	NA	NA	G	R	R	R	G	R	R	R	R	R	G	G	R	G	G	G	A	N	G	G	A	G	A	G	R	G	G	R	R	R	R	R	R	G	R	N	R	G	G
TP17219	G/T	0	17219	+	NA	NA	NA	NA	NA	NA	G	G	G	G	K	G	G	G	G	G	G	G	G	G	G	K	G	N	G	K	G	G	G	G	K	G	G	G	G	G	G	N	G	G	T	G	G	N	K
TP17226	T/C	0	17226	+	NA	NA	NA	NA	NA	NA	T	T	T	T	C	T	Y	T	T	T	T	T	T	Y	Y	C	T	N	Y	Y	T	T	T	Y	T	Y	Y	T	T	Y	T	T	T	Y	C	T	Y	C	C
TP17238	T/C	0	17238	+	NA	NA	NA	NA	NA	NA	N	T	Y	T	T	T	Y	Y	Y	N	T	T	T	T	T	N	N	N	T	T	T	Y	T	N	T	T	T	T	N	Y	T	C	T	N	N	T	N	N	T
TP17255	T/A	0	17255	+	NA	NA	NA	NA	NA	NA	N	N	T	T	T	T	T	A	W	N	T	T	T	T	T	T	T	N	T	T	T	T	T	T	T	N	N	T	T	W	N	N	N	T	N	T	T	N	T
TP17266	G/A	0	17266	+	NA	NA	NA	NA	NA	NA	G	N	G	R	G	G	G	G	G	R	R	G	A	N	G	N	G	N	G	N	G	G	A	G	R	G	A	A	G	A	G	G	G	G	G	N	G	N	G
TP17273	T/A	0	17273	+	NA	NA	NA	NA	NA	NA	W	W	T	T	W	W	W	W	W	W	W	T	W	T	T	W	W	A	W	A	W	A	W	W	A	W	W	T	W	W	T	W	W	W	A	W	W	T	W
TP17278	C/T	0	17278	+	NA	NA	NA	NA	NA	NA	C	C	Y	C	C	C	C	C	Y	C	C	C	C	C	C	C	Y	N	N	C	C	Y	C	N	C	C	C	C	Y	C	C	T	C	C	C	N	C	N	N
TP17284	C/T	0	17284	+	NA	NA	NA	NA	NA	NA	C	C	N	C	C	C	N	T	T	N	N	C	C	C	C	C	N	N	C	C	Y	N	Y	N	C	C	C	C	N	C	N	C	N	N	N	N	N	C	C
TP17325	A/G	0	17325	+	NA	NA	NA	NA	NA	NA	A	R	A	A	A	A	A	R	R	G	A	A	R	R	A	A	R	N	A	A	R	A	A	A	G	A	A	A	A	R	A	R	N	A	A	N	A	A	A
TP17330	G/A	0	17330	+	NA	NA	NA	NA	NA	NA	G	A	R	G	G	G	R	G	G	A	G	G	R	G	G	N	N	N	N	G	G	G	G	N	G	G	R	G	G	G	G	G	G	G	G	N	N	G	G
TP17365	G/A	0	17365	+	NA	NA	NA	NA	NA	NA	G	N	N	G	G	G	G	R	G	G	G	G	R	G	N	G	G	N	G	G	G	N	G	G	G	G	G	G	R	N	N	A	G	G	N	N	G	N	N
TP17383	C/T	0	17383	+	NA	NA	NA	NA	NA	NA	C	N	C	Y	Y	C	Y	C	C	C	Y	N	Y	C	Y	C	N	N	N	C	N	C	C	N	C	C	Y	C	C	C	N	C	N	C	C	N	Y	C	Y
TP17387	T/C	0	17387	+	NA	NA	NA	NA	NA	NA	N	T	T	Y	T	T	T	T	C	Y	T	T	T	T	T	N	Y	N	T	T	T	T	T	N	N	T	T	N	T	T	T	T	N	T	N	T	T	N	N
TP17391	C/T	0	17391	+	NA	NA	NA	NA	NA	NA	C	C	Y	C	C	C	Y	Y	T	C	C	C	C	C	C	N	Y	N	C	C	C	C	C	N	C	C	C	N	N	T	N	N	N	C	N	N	C	N	C
TP17398	A/T	0	17398	+	NA	NA	NA	NA	NA	NA	A	A	A	A	W	A	W	A	A	N	A	A	N	A	A	N	A	N	N	A	N	A	A	N	T	A	A	A	A	N	N	A	N	T	N	N	W	A	T
TP17418	T/C	0	17418	+	NA	NA	NA	NA	NA	NA	T	Y	N	N	T	T	Y	N	T	N	Y	Y	C	T	T	T	N	N	Y	C	T	C	T	T	T	T	T	T	Y	T	Y	N	T	T	T	N	C	T	N
TP17424	A/T	0	17424	+	NA	NA	NA	NA	NA	NA	W	W	W	W	W	W	W	W	A	A	W	W	W	W	W	W	W	N	W	W	W	A	W	W	W	W	W	W	W	A	W	W	W	A	W	N	W	W	T
TP17434	G/A	0	17434	+	NA	NA	NA	NA	NA	NA	G	R	N	G	G	G	R	A	R	R	G	G	R	G	G	G	N	N	G	G	R	R	G	N	A	G	N	G	A	G	N	N	G	G	N	N	N	N	G
TP17442	T/C	0	17442	+	NA	NA	NA	NA	NA	NA	T	C	Y	T	Y	T	T	T	Y	C	T	T	Y	T	T	T	Y	N	T	T	T	T	N	T	Y	T	T	T	T	Y	N	Y	T	T	T	N	N	T	C
TP17463	C/T	0	17463	+	NA	NA	NA	NA	NA	NA	T	C	Y	Y	Y	Y	Y	Y	T	C	Y	Y	C	Y	Y	C	C	N	C	Y	Y	C	Y	C	Y	Y	C	C	C	Y	N	N	C	C	N	N	Y	N	C
TP17478	T/A	0	17478	+	NA	NA	NA	NA	NA	NA	W	T	W	T	W	W	T	T	W	T	W	W	T	W	T	A	W	N	T	W	T	T	W	A	T	W	W	T	T	N	W	T	T	T	T	T	T	T	T
TP17484	A/T	0	17484	+	NA	NA	NA	NA	NA	NA	A	W	A	A	A	A	W	W	W	W	A	A	W	A	A	A	W	A	A	A	W	W	W	A	W	A	A	W	W	W	W	W	A	A	A	N	A	A	A
TP17487	T/G	0	17487	+	NA	NA	NA	NA	NA	NA	T	T	K	T	T	T	K	T	G	T	T	T	T	N	T	T	N	N	T	T	T	G	N	T	K	T	T	N	K	K	N	N	N	T	T	T	N	T	N
TP17490	G/A	0	17490	+	NA	NA	NA	NA	NA	NA	G	G	G	G	G	G	G	R	R	R	G	G	R	G	N	G	R	N	G	G	A	N	N	N	A	G	G	R	R	R	N	G	N	N	N	N	G	N	N
TP17502	A/C	0	17502	+	NA	NA	NA	NA	NA	NA	A	A	C	M	A	A	A	N	C	N	A	A	C	A	A	A	A	A	A	A	A	C	A	A	N	A	N	N	M	A	A	N	A	A	N	A	N	A	A
TP17504	T/A	0	17504	+	NA	NA	NA	NA	NA	NA	N	W	T	W	N	T	T	T	W	T	T	T	T	T	T	T	N	N	T	T	T	N	A	N	N	T	T	A	A	N	N	N	N	N	N	N	T	N	T
TP17508	T/A	0	17508	+	NA	NA	NA	NA	NA	NA	T	W	T	T	T	T	T	W	W	T	T	T	A	T	T	N	N	N	T	T	T	T	T	T	A	T	N	T	A	W	W	A	T	T	T	N	T	N	T
TP17509	C/T	0	17509	+	NA	NA	NA	NA	NA	NA	N	C	Y	C	C	Y	Y	Y	C	C	T	C	N	Y	C	C	N	N	C	C	T	Y	C	C	N	N	N	N	N	Y	C	N	N	T	N	N	N	N	T
TP17524	A/G	0	17524	+	NA	NA	NA	NA	NA	NA	A	A	A	A	A	R	A	A	A	A	A	A	A	R	A	A	A	A	A	A	G	A	A	A	A	A	A	A	A	R	A	A	A	A	A	A	A	A	A
TP17527	A/G	0	17527	+	NA	NA	NA	NA	NA	NA	N	N	N	N	R	A	R	N	N	N	A	A	N	A	A	A	A	N	A	A	A	A	N	A	A	A	R	N	R	A	G	A	A	A	G	N	A	N	G
TP17541	C/A	0	17541	+	NA	NA	NA	NA	NA	NA	C	M	C	M	C	C	C	M	M	M	C	C	M	C	C	C	C	C	C	C	A	C	M	C	C	C	C	M	C	M	C	C	C	C	C	C	C	C	C
TP17546	C/G	0	17546	+	NA	NA	NA	NA	NA	NA	C	N	C	N	N	N	G	N	G	S	C	S	S	G	N	G	C	G	S	N	C	C	N	C	C	S	S	C	C	N	G	S	N	G	S	N	G	C	N
TP17548	G/C	0	17548	+	NA	NA	NA	NA	NA	NA	G	G	G	S	G	G	G	C	C	G	G	G	S	G	N	G	N	N	G	G	G	G	C	G	N	N	G	C	G	S	N	G	G	N	G	G	G	G	G
TP17564	C/A	0	17564	+	NA	NA	NA	NA	NA	NA	C	N	M	A	C	M	M	M	M	M	C	C	C	C	N	C	A	N	C	C	A	C	N	C	M	C	C	A	N	M	M	N	A	C	N	N	A	C	C
TP17566	T/C	0	17566	+	NA	NA	NA	NA	NA	NA	T	N	T	T	T	T	T	C	T	C	T	T	T	T	T	N	T	N	T	T	C	T	T	N	N	T	Y	N	Y	Y	T	N	T	N	T	N	T	T	T
TP17608	G/C	0	17608	+	NA	NA	NA	NA	NA	NA	G	G	G	G	G	G	S	G	S	S	G	G	N	G	G	G	C	N	G	G	N	S	S	N	G	G	C	G	S	S	G	G	G	G	G	N	G	G	G
TP17610	C/A	0	17610	+	NA	NA	NA	NA	NA	NA	C	C	M	C	C	C	M	C	M	M	C	C	C	C	C	N	M	C	C	C	C	C	C	C	M	C	C	C	C	M	C	M	C	C	N	N	C	N	C
TP17636	G/A	0	17636	+	NA	NA	NA	NA	NA	NA	G	R	R	R	G	G	G	A	A	R	G	G	R	G	G	G	R	N	G	G	R	R	R	G	R	G	G	N	R	R	R	G	G	G	G	N	G	G	G
TP17693	C/T	0	17693	+	NA	NA	NA	NA	NA	NA	N	C	C	C	C	Y	Y	C	C	C	C	C	N	N	C	C	N	N	C	N	N	C	C	C	T	C	N	C	C	N	C	N	C	N	C	N	C	C	C
TP17703	C/A	0	17703	+	NA	NA	NA	NA	NA	NA	C	C	C	C	C	N	C	N	A	M	C	C	M	C	C	M	A	C	C	C	C	C	N	M	C	C	N	N	C	C	N	N	C	C	C	N	C	N	M
TP17713	C/A	0	17713	+	NA	NA	NA	NA	NA	NA	C	C	C	C	A	C	C	C	C	C	C	C	C	C	C	N	N	N	C	C	N	N	C	C	N	C	N	C	C	N	N	N	N	A	N	N	A	N	A
TP17735	T/C	0	17735	+	NA	NA	NA	NA	NA	NA	T	Y	Y	Y	T	T	Y	T	T	Y	T	T	Y	T	T	N	T	N	T	T	C	T	Y	N	Y	T	T	T	N	C	T	T	T	T	T	N	T	T	T
TP17738	A/T	0	17738	+	NA	NA	NA	NA	NA	NA	A	N	A	A	A	A	A	N	A	A	W	W	A	A	W	A	N	A	T	N	A	A	A	N	N	A	A	A	N	A	A	N	A	T	A	N	A	W	A
TP17754	A/G	0	17754	+	NA	NA	NA	NA	NA	NA	A	A	A	A	R	R	A	A	A	A	A	A	A	R	A	R	A	N	A	R	A	N	N	A	G	A	R	A	A	A	A	N	G	A	G	G	N	A	A
TP17757	G/A	0	17757	+	NA	NA	NA	NA	NA	NA	A	G	G	G	N	G	A	G	G	G	G	N	G	R	A	N	G	N	N	A	G	G	A	G	N	R	G	G	G	G	G	N	G	G	N	N	N	G	G
TP17773	C/T	0	17773	+	NA	NA	NA	NA	NA	NA	C	N	T	T	C	C	C	N	N	C	C	C	T	C	C	N	T	N	N	C	C	C	C	Y	C	C	T	N	N	C	N	N	C	N	C	N	N	C	C
TP17776	G/A	0	17776	+	NA	NA	NA	NA	NA	NA	G	G	G	G	A	G	N	G	G	G	G	G	G	G	R	N	G	N	N	G	N	N	G	G	A	G	N	G	G	N	G	N	G	N	N	N	N	G	N
TP17810	T/C	0	17810	+	NA	NA	NA	NA	NA	NA	T	T	T	T	Y	T	T	N	T	T	C	Y	T	T	T	N	T	N	N	T	T	N	T	N	C	T	T	T	T	T	N	T	Y	T	N	N	T	Y	T
TP17819	C/A	0	17819	+	NA	NA	NA	NA	NA	NA	N	C	C	C	C	C	C	C	C	C	A	N	N	A	C	C	C	C	C	M	N	C	N	N	C	C	M	C	C	A	N	N	N	C	N	N	C	C	A
TP17822	T/C	0	17822	+	NA	NA	NA	NA	NA	NA	N	T	T	T	T	T	T	T	T	T	Y	T	T	T	T	N	T	N	T	C	Y	Y	T	N	T	Y	T	T	T	N	N	T	N	N	N	N	T	T	N
TP17851	G/C	0	17851	+	NA	NA	NA	NA	NA	NA	G	G	S	S	S	S	S	C	S	C	S	G	G	G	G	G	N	N	C	N	N	N	G	N	G	S	S	N	C	G	C	N	C	C	N	N	G	N	N
TP17870	G/A	0	17870	+	NA	NA	NA	NA	NA	NA	G	G	G	G	R	G	G	G	G	G	G	G	G	G	R	G	G	N	N	G	G	G	G	G	A	G	G	G	G	G	G	N	N	G	N	N	G	G	G
TP17880	G/A	0	17880	+	NA	NA	NA	NA	NA	NA	G	A	G	G	G	G	R	R	R	R	G	G	R	G	G	N	R	N	N	G	G	G	G	G	G	G	G	G	G	N	G	G	N	G	N	N	G	N	G
TP17910	T/G	0	17910	+	NA	NA	NA	NA	NA	NA	T	T	T	T	K	K	K	T	N	N	T	T	T	T	T	K	T	N	T	K	T	T	G	T	G	T	K	T	T	T	T	T	T	N	G	G	K	T	T
TP17916	T/C	0	17916	+	NA	NA	NA	NA	NA	NA	T	Y	Y	Y	T	T	T	C	C	N	T	T	Y	T	T	T	Y	N	T	T	Y	Y	T	T	N	T	T	N	T	Y	T	Y	T	T	T	N	T	T	T
TP17923	G/A	0	17923	+	NA	NA	NA	NA	NA	NA	A	A	R	R	R	R	A	G	G	A	R	R	R	R	A	A	G	N	G	G	R	N	A	G	G	R	G	A	R	G	A	N	A	R	G	A	R	N	R
TP17929	T/C	0	17929	+	NA	NA	NA	NA	NA	NA	T	T	T	T	T	T	T	C	T	T	T	T	Y	T	T	T	C	N	T	T	C	C	Y	N	N	T	C	C	Y	T	C	C	T	T	T	N	N	N	T
TP17931	G/C	0	17931	+	NA	NA	NA	NA	NA	NA	G	G	G	G	G	G	S	G	G	G	G	G	G	G	S	G	G	G	G	G	G	G	G	G	C	G	G	G	C	G	N	G	C	G	G	N	N	N	G
TP17958	T/G	0	17958	+	NA	NA	NA	NA	NA	NA	T	T	T	T	T	K	K	T	K	T	T	T	T	K	T	K	T	G	T	K	K	T	G	T	T	T	T	K	T	K	T	N	K	G	K	G	G	T	K
TP17967	A/G	0	17967	+	NA	NA	NA	NA	NA	NA	A	A	A	A	A	A	A	A	A	A	A	R	A	R	A	A	A	A	A	A	A	R	A	A	R	R	A	A	R	A	A	A	A	R	A	A	A	A	A
TP17968	T/A	0	17968	+	NA	NA	NA	NA	NA	NA	T	T	W	W	T	T	W	T	W	W	T	T	T	T	T	T	W	T	T	T	W	T	W	T	W	T	T	A	W	W	W	W	T	T	T	N	W	T	T
TP17974	G/A	0	17974	+	NA	NA	NA	NA	NA	NA	R	A	G	R	G	R	G	G	G	N	R	G	R	G	R	N	G	N	N	G	R	G	A	G	N	R	R	A	G	G	N	N	A	G	N	N	G	N	G
TP18049	A/G	0	18049	+	NA	NA	NA	NA	NA	NA	A	R	A	R	A	A	A	R	R	R	A	A	R	A	A	A	R	N	A	A	A	A	A	A	A	A	A	A	A	R	A	R	A	A	A	A	A	A	A
TP18051	C/T	0	18051	+	NA	NA	NA	NA	NA	NA	N	T	N	T	C	C	C	T	T	Y	C	C	Y	C	C	C	C	N	C	N	Y	Y	N	C	T	C	C	N	N	N	T	T	C	C	C	N	C	C	C
TP18055	A/G	0	18055	+	NA	NA	NA	NA	NA	NA	G	A	A	A	G	R	R	N	N	G	G	G	A	R	G	N	N	N	A	G	G	G	N	A	G	N	N	G	N	N	A	G	A	R	N	N	A	N	A
TP18057	A/T	0	18057	+	NA	NA	NA	NA	NA	NA	N	N	A	N	A	A	N	N	A	N	A	A	T	N	A	A	A	N	A	A	A	N	A	A	N	A	A	N	N	A	A	A	N	A	A	N	N	N	N
TP18071	A/G	0	18071	+	NA	NA	NA	NA	NA	NA	A	R	A	A	A	A	A	A	R	R	A	A	R	A	A	A	N	N	A	A	R	R	R	A	R	A	R	R	N	R	A	N	A	A	A	N	A	N	A
TP18073	T/C	0	18073	+	NA	NA	NA	NA	NA	NA	N	N	T	T	T	T	T	Y	Y	T	T	T	Y	T	T	N	C	N	N	T	Y	Y	Y	N	N	T	T	T	Y	T	C	C	N	T	T	N	T	T	N
TP18108	G/A	0	18108	+	NA	NA	NA	NA	NA	NA	G	R	G	G	G	G	R	G	A	R	G	G	R	G	G	G	N	N	G	G	A	R	G	G	G	G	A	G	R	N	N	R	G	G	N	N	N	G	G
TP18115	G/T	0	18115	+	NA	NA	NA	NA	NA	NA	G	N	G	G	G	G	G	G	G	T	G	G	G	N	G	G	K	N	G	G	N	G	K	N	G	G	G	N	G	N	N	N	N	G	N	N	G	N	N
TP18152	A/G	0	18152	+	NA	NA	NA	NA	NA	NA	A	R	A	A	A	A	A	R	R	R	A	A	R	A	A	A	A	N	A	A	A	A	A	A	A	A	A	A	R	A	A	A	A	A	A	A	A	A	A
TP18164	T/G	0	18164	+	NA	NA	NA	NA	NA	NA	T	K	K	T	K	T	T	T	K	T	K	K	K	T	K	K	T	K	T	K	K	K	K	K	K	K	K	K	K	T	K	T	K	K	K	N	T	K	K
TP18264	C/A	0	18264	+	NA	NA	NA	NA	NA	NA	C	C	C	M	A	M	M	C	C	C	M	M	C	C	C	A	C	N	M	M	C	M	A	C	A	C	A	M	A	C	N	C	A	A	N	N	N	C	A
TP18280	T/G	0	18280	+	NA	NA	NA	NA	NA	NA	T	T	T	K	K	G	K	T	T	T	T	T	T	T	K	T	K	T	K	K	K	K	T	K	T	T	T	T	T	T	K	T	T	G	K	N	T	K	T
TP18371	C/T	0	18371	+	NA	NA	NA	NA	NA	NA	C	Y	C	C	C	C	C	Y	Y	Y	C	C	Y	C	C	N	Y	C	C	C	Y	C	C	N	Y	C	C	Y	Y	Y	Y	Y	C	C	C	N	C	N	C
TP18428	G/A	0	18428	+	NA	NA	NA	NA	NA	NA	G	R	G	G	G	G	G	G	R	A	G	G	R	G	G	N	G	N	G	G	R	G	N	G	G	G	A	G	R	R	G	R	G	G	G	G	G	N	N
TP18433	G/A	0	18433	+	NA	NA	NA	NA	NA	NA	G	R	G	R	G	G	G	R	G	G	G	G	G	G	G	N	G	G	G	G	G	A	R	G	R	G	G	G	R	G	G	A	N	G	G	G	G	G	G
TP18457	G/A	0	18457	+	NA	NA	NA	NA	NA	NA	G	G	G	A	G	G	G	R	R	G	G	G	G	G	G	N	G	N	G	N	A	G	A	N	A	G	N	N	R	G	R	G	N	G	G	N	G	G	G
TP18465	G/A	0	18465	+	NA	NA	NA	NA	NA	NA	R	G	A	G	A	R	G	R	G	G	G	R	G	G	R	G	G	N	G	R	G	G	G	N	G	R	G	A	R	G	G	G	A	G	G	N	G	G	G
TP18466	G/C	0	18466	+	NA	NA	NA	NA	NA	NA	G	G	S	G	G	G	G	S	S	G	G	G	G	G	G	G	G	N	G	G	G	S	G	G	C	G	G	G	N	S	G	N	N	G	G	N	G	N	G
TP18490	A/C	0	18490	+	NA	NA	NA	NA	NA	NA	C	C	M	M	A	C	C	A	A	C	C	C	A	M	C	N	A	N	M	C	M	N	C	N	C	C	C	C	A	A	N	N	N	N	N	A	A	C	A
TP18512	C/G	0	18512	+	NA	NA	NA	NA	NA	NA	C	C	G	S	S	S	C	C	N	S	S	S	C	C	C	C	G	N	C	C	G	N	S	G	C	S	G	C	C	N	C	C	N	G	N	N	G	C	C
TP18522	T/C	0	18522	+	NA	NA	NA	NA	NA	NA	T	Y	Y	T	T	T	Y	T	Y	Y	Y	T	Y	T	T	T	C	N	T	T	T	T	T	T	N	T	T	T	T	Y	T	T	T	T	T	T	T	T	T
TP18584	G/T	0	18584	+	NA	NA	NA	NA	NA	NA	G	G	G	G	G	G	G	N	N	G	G	G	G	G	G	G	G	N	G	G	G	G	N	N	N	G	G	N	N	G	G	N	N	K	N	G	G	G	K
TP18594	C/T	0	18594	+	NA	NA	NA	NA	NA	NA	Y	C	C	C	C	C	Y	C	C	C	C	T	C	C	C	N	N	N	C	T	T	C	C	C	N	Y	N	C	C	C	C	C	C	C	C	T	C	C	N
TP18627	T/C	0	18627	+	NA	NA	NA	NA	NA	NA	T	T	T	T	Y	T	Y	T	T	T	T	C	T	Y	Y	T	T	T	N	T	T	T	T	T	T	T	Y	T	T	Y	T	T	T	T	T	C	C	T	T
TP18643	G/A	0	18643	+	NA	NA	NA	NA	NA	NA	N	A	N	G	G	N	G	G	R	N	G	G	A	G	G	G	G	N	N	G	G	G	G	N	N	G	G	G	A	G	G	N	G	N	N	N	N	N	G
TP18663	A/C	0	18663	+	NA	NA	NA	NA	NA	NA	C	A	A	A	A	A	M	A	A	A	A	C	M	A	A	C	N	N	N	C	C	A	N	N	N	M	N	N	A	N	N	N	C	N	N	C	A	N	C
TP18697	C/A	0	18697	+	NA	NA	NA	NA	NA	NA	N	A	A	A	C	M	C	N	A	C	M	C	A	M	C	C	N	C	C	C	A	C	C	C	N	M	N	C	C	C	C	C	N	C	C	C	C	C	C
TP18782	T/G	0	18782	+	NA	NA	NA	NA	NA	NA	T	T	N	T	T	N	N	T	N	N	T	T	G	N	T	T	N	T	T	T	G	T	N	N	N	T	T	T	G	N	G	N	N	N	T	N	T	N	N
TP18790	T/C	0	18790	+	NA	NA	NA	NA	NA	NA	T	Y	Y	Y	Y	T	T	C	C	T	T	T	T	T	Y	C	T	N	T	T	Y	T	T	N	T	T	Y	N	Y	T	Y	Y	C	C	T	N	T	T	Y
TP18793	C/T	0	18793	+	NA	NA	NA	NA	NA	NA	C	C	C	C	Y	C	Y	C	C	C	C	C	C	C	C	N	C	N	C	C	C	N	C	N	N	C	Y	C	C	C	C	C	C	C	C	N	Y	C	C
TP18798	T/G	0	18798	+	NA	NA	NA	NA	NA	NA	T	G	G	G	G	T	G	T	T	T	T	K	G	K	K	T	K	N	T	T	T	T	G	T	G	T	G	T	T	T	N	N	T	T	G	N	T	K	K
TP18810	A/G	0	18810	+	NA	NA	NA	NA	NA	NA	A	A	A	A	A	A	A	A	A	N	A	A	A	A	R	G	A	G	A	A	A	A	A	A	R	A	A	A	A	N	A	A	G	A	G	N	R	A	A
TP18825	T/G	0	18825	+	NA	NA	NA	NA	NA	NA	T	G	K	T	T	T	T	T	K	K	T	T	K	T	T	T	K	T	T	T	K	K	G	T	K	T	T	T	G	G	T	G	N	T	N	N	T	T	T
TP18859	G/A	0	18859	+	NA	NA	NA	NA	NA	NA	G	R	G	G	G	G	G	R	R	R	G	G	R	G	G	G	G	G	G	G	R	G	G	G	R	G	R	G	R	R	G	R	G	G	G	N	G	G	G
TP18866	A/G	0	18866	+	NA	NA	NA	NA	NA	NA	A	A	R	R	R	A	A	N	A	N	N	A	A	N	A	N	A	N	R	R	N	A	N	N	N	A	N	R	R	G	R	N	G	N	A	N	N	N	A
TP18874	T/G	0	18874	+	NA	NA	NA	NA	NA	NA	T	G	G	K	T	K	T	G	G	T	T	T	K	T	K	K	G	N	T	T	G	T	T	T	G	T	T	T	T	T	T	N	N	K	T	N	G	N	T
TP19032	A/G	0	19032	+	NA	NA	NA	NA	NA	NA	R	R	R	R	A	A	A	R	R	R	A	A	R	A	R	A	A	A	A	A	R	R	R	A	R	A	A	R	R	R	R	R	N	A	A	A	A	N	A
TP19036	C/A	0	19036	+	NA	NA	NA	NA	NA	NA	C	M	C	C	C	C	C	M	M	M	C	C	M	C	C	N	C	N	C	C	M	C	C	C	M	C	M	C	M	M	C	C	N	C	N	N	C	M	C
TP19045	G/A	0	19045	+	NA	NA	NA	NA	NA	NA	R	G	A	R	R	A	G	R	A	G	G	R	G	R	G	R	A	A	G	R	R	R	R	G	G	R	R	R	G	A	R	A	A	A	R	R	R	G	R
TP19049	G/A	0	19049	+	NA	NA	NA	NA	NA	NA	G	G	G	G	G	G	G	G	G	N	G	G	G	G	G	N	N	N	G	G	N	G	G	N	N	G	G	G	R	R	G	G	G	G	N	N	G	G	N
TP19070	C/T	0	19070	+	NA	NA	NA	NA	NA	NA	C	C	C	C	C	C	Y	Y	C	C	N	C	C	C	C	N	T	N	C	C	N	C	C	C	C	C	N	C	N	N	N	N	N	C	C	N	C	N	N
TP19071	G/A	0	19071	+	NA	NA	NA	NA	NA	NA	G	A	R	R	G	G	G	A	A	G	G	G	R	G	G	N	A	N	N	G	G	G	G	A	G	G	N	G	N	N	N	G	N	G	G	N	R	R	G
TP19090	A/G	0	19090	+	NA	NA	NA	NA	NA	NA	R	G	A	R	R	R	N	A	A	N	R	R	G	G	R	A	A	N	N	G	A	R	A	G	A	R	A	G	R	A	G	A	N	N	A	N	G	N	R
TP19104	T/A	0	19104	+	NA	NA	NA	NA	NA	NA	T	N	W	W	T	W	T	W	W	W	T	T	T	T	T	T	W	T	T	T	W	T	T	T	T	T	T	A	W	T	T	W	T	T	T	N	T	T	T
TP19107	C/T	0	19107	+	NA	NA	NA	NA	NA	NA	C	Y	C	C	Y	Y	Y	C	C	Y	C	T	Y	C	Y	C	Y	N	C	T	N	C	C	N	Y	Y	C	C	C	Y	C	C	N	C	C	N	C	N	C
TP19125	A/G	0	19125	+	NA	NA	NA	NA	NA	NA	G	A	A	A	A	A	R	N	N	A	R	A	R	R	R	A	G	N	A	R	N	A	N	R	A	R	A	A	A	N	N	G	N	A	A	N	A	A	A
TP19139	T/A	0	19139	+	NA	NA	NA	NA	NA	NA	T	T	T	T	W	A	T	T	T	T	T	T	T	A	T	N	N	N	T	W	N	N	N	T	A	T	N	T	T	N	N	T	T	T	N	N	T	T	A
TP19160	T/A	0	19160	+	NA	NA	NA	NA	NA	NA	T	T	T	T	T	T	T	T	T	T	W	W	T	T	T	T	N	N	A	T	T	T	T	A	N	N	T	T	N	W	T	N	T	A	N	N	T	N	T
TP19163	T/C	0	19163	+	NA	NA	NA	NA	NA	NA	T	N	T	T	T	T	T	T	T	T	Y	T	T	T	T	T	T	T	T	T	T	T	T	T	T	T	N	T	T	T	N	T	N	Y	N	N	T	T	N
TP19164	C/T	0	19164	+	NA	NA	NA	NA	NA	NA	Y	C	T	Y	C	Y	C	T	T	C	Y	C	N	Y	C	N	T	N	C	C	T	C	N	C	T	Y	N	C	N	C	N	T	N	C	N	N	C	C	C
TP19232	C/A	0	19232	+	NA	NA	NA	NA	NA	NA	C	M	C	M	N	N	M	M	C	C	C	C	C	N	C	N	C	N	C	C	N	M	M	C	M	C	N	M	M	M	N	M	N	N	N	N	N	C	N
TP19238	C/T	0	19238	+	NA	NA	NA	NA	NA	NA	C	Y	Y	Y	Y	Y	C	C	C	C	Y	Y	Y	C	Y	N	C	C	Y	C	C	C	C	T	C	C	C	C	Y	C	N	C	C	T	T	C	C	N	C
TP19256	C/T	0	19256	+	NA	NA	NA	NA	NA	NA	C	Y	Y	C	T	Y	Y	C	C	C	C	T	Y	Y	Y	N	C	N	C	T	Y	Y	Y	C	Y	Y	Y	C	C	Y	C	C	C	C	T	N	Y	C	T
TP19262	C/T	0	19262	+	NA	NA	NA	NA	NA	NA	C	C	C	C	C	C	C	T	Y	T	C	C	Y	C	C	N	C	C	C	C	Y	C	C	C	N	N	Y	N	C	Y	C	C	N	C	N	N	N	N	C
TP19277	A/T	0	19277	+	NA	NA	NA	NA	NA	NA	A	T	T	T	A	A	A	T	T	A	A	A	T	A	A	A	T	A	A	A	A	T	T	A	T	A	A	T	A	A	T	T	A	A	A	A	A	A	A
TP19290	G/A	0	19290	+	NA	NA	NA	NA	NA	NA	G	A	G	R	R	G	G	A	A	N	G	A	A	G	R	R	A	N	R	G	G	R	R	N	G	G	A	N	N	G	N	N	G	N	G	N	A	R	G
TP19306	T/C	0	19306	+	NA	NA	NA	NA	NA	NA	T	C	C	Y	T	Y	Y	Y	C	Y	T	T	Y	T	T	N	T	N	T	T	C	T	C	T	T	T	T	Y	T	Y	C	C	N	T	T	N	Y	T	T
TP19321	A/C	0	19321	+	NA	NA	NA	NA	NA	NA	A	M	M	M	A	A	M	M	M	M	A	A	M	A	A	A	A	A	A	A	M	M	M	A	M	A	A	M	M	M	A	A	A	A	A	A	A	A	A
TP19331	C/A	0	19331	+	NA	NA	NA	NA	NA	NA	C	A	A	C	C	A	N	M	M	N	C	C	M	C	C	N	C	N	N	C	N	C	C	C	C	C	N	A	C	C	N	A	N	C	N	N	C	N	N
TP19338	A/G	0	19338	+	NA	NA	NA	NA	NA	NA	A	N	A	R	A	N	A	A	R	A	A	N	A	N	A	A	A	N	A	A	N	A	N	A	A	A	A	N	R	A	R	A	A	A	A	A	A	A	A
TP19352	G/T	0	19352	+	NA	NA	NA	NA	NA	NA	K	T	N	T	G	K	K	G	G	T	K	T	G	G	T	N	G	N	T	K	G	N	N	G	N	G	K	N	N	G	N	N	G	G	N	T	T	G	N
TP19356	C/T	0	19356	+	NA	NA	NA	NA	NA	NA	C	T	Y	Y	Y	C	C	T	T	C	C	C	T	C	T	T	N	N	C	C	C	Y	T	N	C	C	Y	C	T	C	C	T	N	C	C	T	N	N	C
TP19379	C/T	0	19379	+	NA	NA	NA	NA	NA	NA	C	C	C	C	Y	C	C	C	C	N	C	C	C	C	C	T	C	N	N	C	C	N	C	C	N	C	N	C	N	C	T	N	C	T	N	N	T	C	Y
TP19381	G/A	0	19381	+	NA	NA	NA	NA	NA	NA	N	A	R	R	G	G	G	A	A	G	G	G	A	G	R	R	A	N	A	G	G	G	N	A	G	G	R	G	G	G	N	N	N	G	N	A	A	N	R
TP19383	C/T	0	19383	+	NA	NA	NA	NA	NA	NA	C	C	Y	C	C	C	Y	Y	Y	C	C	C	C	Y	C	N	Y	C	C	C	C	Y	C	C	Y	C	C	C	Y	Y	N	T	C	C	N	N	C	C	C
TP19389	C/A	0	19389	+	NA	NA	NA	NA	NA	NA	N	C	C	N	C	C	C	C	C	C	C	C	C	C	C	C	C	N	C	C	C	M	N	C	M	C	C	C	M	M	C	M	C	C	C	C	C	C	C
TP19410	G/C	0	19410	+	NA	NA	NA	NA	NA	NA	G	G	G	G	G	G	S	S	S	S	G	G	G	N	G	G	C	N	N	N	G	G	G	G	N	G	G	G	G	S	N	G	G	G	G	G	G	G	G
TP19419	C/T	0	19419	+	NA	NA	NA	NA	NA	NA	C	Y	T	T	C	N	C	C	T	Y	C	C	C	C	C	C	C	N	C	N	T	T	N	C	T	C	C	Y	T	T	Y	Y	C	C	C	N	C	C	C
TP19444	A/G	0	19444	+	NA	NA	NA	NA	NA	NA	A	G	G	R	R	A	R	G	G	R	A	A	R	A	G	G	G	N	N	A	G	A	A	N	N	A	G	R	R	N	N	G	A	N	N	N	N	G	N
TP19446	A/G	0	19446	+	NA	NA	NA	NA	NA	NA	A	G	G	R	A	A	A	A	R	A	A	A	A	A	A	A	N	A	A	A	R	R	R	A	R	A	N	A	A	R	N	N	A	N	A	A	A	N	A
TP19463	C/T	0	19463	+	NA	NA	NA	NA	NA	NA	C	Y	C	C	C	C	Y	Y	Y	Y	C	C	Y	C	C	C	Y	C	C	C	Y	Y	Y	C	Y	C	Y	C	Y	Y	Y	Y	C	C	C	C	C	C	C
TP19474	G/C	0	19474	+	NA	NA	NA	NA	NA	NA	N	N	G	G	S	G	S	G	G	G	G	C	G	G	G	N	G	C	G	S	C	G	N	N	G	G	G	G	G	G	G	N	N	G	C	N	S	G	N
TP19483	A/G	0	19483	+	NA	NA	NA	NA	NA	NA	A	R	G	R	A	A	A	G	G	R	A	A	A	A	A	A	A	N	A	A	R	R	G	A	N	A	A	N	R	A	G	G	N	N	A	A	N	A	A
TP19509	A/G	0	19509	+	NA	NA	NA	NA	NA	NA	A	A	N	A	G	A	R	A	A	A	A	A	A	A	A	N	A	A	A	A	A	N	N	A	N	A	N	A	A	N	N	A	N	N	A	N	R	A	R
TP19530	G/A	0	19530	+	NA	NA	NA	NA	NA	NA	G	G	R	G	G	G	R	R	R	G	G	G	G	G	G	G	R	N	G	G	G	R	G	G	R	G	G	G	R	R	G	R	G	G	G	N	G	G	G
TP19533	C/G	0	19533	+	NA	NA	NA	NA	NA	NA	C	C	N	S	C	C	C	N	C	C	C	C	N	C	C	N	C	N	C	C	N	C	N	C	G	C	C	G	G	N	G	C	N	N	N	N	N	N	C
TP19535	A/G	0	19535	+	NA	NA	NA	NA	NA	NA	A	N	G	R	A	A	A	G	G	A	A	A	G	A	R	N	N	N	N	N	A	A	A	N	A	A	G	A	A	N	A	N	N	A	A	G	N	A	R
TP19543	T/C	0	19543	+	NA	NA	NA	NA	NA	NA	T	T	T	Y	Y	Y	T	C	C	Y	C	C	Y	Y	C	N	T	N	T	C	T	N	Y	T	C	C	T	C	C	T	Y	N	N	T	N	N	C	N	C
TP19547	G/A	0	19547	+	NA	NA	NA	NA	NA	NA	G	R	R	R	G	G	G	A	A	R	G	G	R	G	G	N	R	N	G	G	G	G	G	G	G	G	G	A	G	R	R	G	G	G	G	N	G	G	G
TP19597	A/G	0	19597	+	NA	NA	NA	NA	NA	NA	A	N	R	R	A	A	A	R	G	A	A	A	N	A	A	N	G	N	A	N	G	G	R	A	R	A	A	N	R	N	N	A	N	A	N	N	N	N	N
TP19642	T/A	0	19642	+	NA	NA	NA	NA	NA	NA	W	A	W	A	A	W	T	T	T	A	W	A	T	T	T	A	T	T	W	T	N	A	T	N	T	W	N	T	T	T	T	N	A	N	N	N	T	W	W
TP19651	C/T	0	19651	+	NA	NA	NA	NA	NA	NA	N	Y	C	C	C	C	C	Y	Y	T	C	N	Y	C	C	C	C	N	C	C	Y	Y	C	N	Y	C	Y	C	Y	Y	T	T	N	C	C	C	C	C	C
TP19659	T/C	0	19659	+	NA	NA	NA	NA	NA	NA	T	N	T	T	T	T	T	Y	T	N	T	N	T	T	T	N	N	N	T	T	N	T	N	N	N	T	T	N	N	Y	T	T	N	N	N	N	N	T	T
TP19674	T/A	0	19674	+	NA	NA	NA	NA	NA	NA	T	T	T	T	T	T	T	T	T	T	W	W	T	T	W	T	T	T	W	T	T	T	T	A	T	T	T	T	T	T	T	T	T	T	T	T	T	W	T
TP19787	G/A	0	19787	+	NA	NA	NA	NA	NA	NA	G	A	G	G	G	G	G	G	A	G	G	G	G	G	G	G	G	N	G	G	G	G	N	N	A	G	G	N	G	G	G	G	G	N	G	G	G	N	N
TP19789	C/A	0	19789	+	NA	NA	NA	NA	NA	NA	C	C	C	C	A	C	C	C	C	C	C	C	C	C	C	A	C	N	C	C	N	C	C	C	C	C	A	C	C	C	N	C	M	M	C	N	A	N	A
TP19809	G/C	0	19809	+	NA	NA	NA	NA	NA	NA	G	G	G	G	S	G	C	G	N	N	G	G	G	S	G	N	N	N	G	S	G	N	N	N	N	G	N	G	G	N	G	G	G	G	G	N	C	N	G
TP19822	G/A	0	19822	+	NA	NA	NA	NA	NA	NA	G	G	G	R	R	G	N	G	N	G	G	G	G	G	G	N	G	N	G	G	N	G	R	N	N	G	N	G	N	G	N	N	N	G	N	G	G	G	N
TP19885	C/T	0	19885	+	NA	NA	NA	NA	NA	NA	C	Y	C	C	C	C	C	Y	Y	T	C	C	N	C	C	C	C	C	C	C	T	C	C	C	C	C	C	C	N	C	C	T	C	C	C	N	C	N	C
TP19900	A/G	0	19900	+	NA	NA	NA	NA	NA	NA	R	A	A	A	G	A	R	A	A	N	A	G	A	R	R	G	A	G	A	R	N	R	A	A	G	R	G	A	A	G	R	N	G	A	G	N	G	A	G
TP19915	A/G	0	19915	+	NA	NA	NA	NA	NA	NA	A	R	R	R	A	R	R	R	R	R	A	A	R	A	A	A	R	N	A	A	G	A	G	A	R	A	A	R	R	R	N	R	G	A	N	A	R	A	A
TP19937	T/G	0	19937	+	NA	NA	NA	NA	NA	NA	T	K	K	K	T	T	T	G	G	T	T	T	K	T	T	T	K	N	T	T	K	T	T	T	T	T	T	G	K	K	N	K	T	T	T	N	T	T	T
TP19938	G/T	0	19938	+	NA	NA	NA	NA	NA	NA	G	T	T	K	G	G	G	T	T	G	G	G	T	G	K	N	T	N	K	G	G	G	N	K	G	G	T	N	G	N	N	N	G	G	G	N	T	T	K
TP19959	T/C	0	19959	+	NA	NA	NA	NA	NA	NA	T	T	Y	T	T	T	T	T	T	N	T	Y	T	T	T	T	T	N	T	Y	T	Y	Y	N	T	Y	T	T	T	N	T	N	T	N	T	N	T	T	T
TP19962	C/T	0	19962	+	NA	NA	NA	NA	NA	NA	C	Y	C	C	C	C	Y	Y	Y	Y	C	C	Y	C	C	C	Y	N	C	C	Y	Y	Y	C	Y	C	T	Y	Y	Y	Y	C	C	C	C	N	C	C	C
TP20015	G/A	0	20015	+	NA	NA	NA	NA	NA	NA	G	G	G	G	N	G	G	R	G	G	N	G	G	G	N	N	N	N	G	N	G	G	G	N	N	G	G	G	A	N	G	G	G	N	G	G	G	G	G
TP20026	G/A	0	20026	+	NA	NA	NA	NA	NA	NA	G	G	G	G	R	N	R	G	G	N	G	G	N	G	G	N	G	A	G	G	G	N	G	N	G	G	N	G	G	G	N	N	G	N	G	N	G	N	R
TP20053	T/C	0	20053	+	NA	NA	NA	NA	NA	NA	T	N	T	T	T	T	Y	Y	Y	Y	T	T	Y	T	T	T	T	N	T	T	Y	Y	T	T	C	T	C	N	T	Y	T	N	T	T	T	N	T	T	T
TP20059	C/T	0	20059	+	NA	NA	NA	NA	NA	NA	C	Y	Y	Y	C	C	Y	Y	Y	Y	C	C	Y	C	C	C	C	N	C	C	T	Y	Y	C	C	C	C	C	C	Y	C	N	C	C	N	C	C	C	C
TP20067	G/A	0	20067	+	NA	NA	NA	NA	NA	NA	G	N	A	R	G	G	G	A	A	N	A	N	G	A	R	N	A	N	G	R	N	G	G	N	G	R	A	G	G	N	G	A	N	N	N	N	N	G	G
TP20085	T/A	0	20085	+	NA	NA	NA	NA	NA	NA	W	T	W	T	T	W	W	A	N	A	W	T	T	T	W	T	N	T	W	A	N	W	T	N	T	W	N	N	T	A	T	A	T	N	T	N	N	T	N
TP20101	C/A	0	20101	+	NA	NA	NA	NA	NA	NA	C	A	C	C	C	C	C	C	M	M	C	C	M	C	C	N	C	N	C	C	C	C	C	N	C	C	C	C	A	M	C	A	C	C	C	N	C	N	C
TP20145	A/C	0	20145	+	NA	NA	NA	NA	NA	NA	N	M	A	A	N	A	A	M	M	A	N	N	A	N	N	N	A	N	N	N	A	A	A	N	A	N	C	A	A	A	A	A	N	N	N	A	A	N	N
TP20173	G/T	0	20173	+	NA	NA	NA	NA	NA	NA	G	T	T	T	G	G	G	T	T	G	G	G	T	G	G	G	T	G	G	G	G	T	K	G	T	G	G	T	G	G	T	T	G	G	G	G	G	G	G
TP20176	A/G	0	20176	+	NA	NA	NA	NA	NA	NA	N	G	R	G	N	G	N	G	G	G	G	N	G	A	R	N	N	N	R	N	N	N	N	N	A	N	A	N	R	A	A	N	A	A	N	A	N	A	A
TP20197	A/G	0	20197	+	NA	NA	NA	NA	NA	NA	A	N	A	A	A	A	R	A	A	N	N	A	A	A	A	R	N	N	A	A	A	N	N	N	N	A	R	A	A	A	G	N	N	R	N	A	A	A	A
TP20232	G/A	0	20232	+	NA	NA	NA	NA	NA	NA	R	A	A	G	G	G	A	R	G	G	R	G	R	R	A	A	G	N	R	R	R	G	G	N	G	R	A	A	G	A	G	G	R	R	G	N	G	N	R
TP20275	G/A	0	20275	+	NA	NA	NA	NA	NA	NA	G	G	G	G	G	G	G	R	G	G	G	G	N	G	G	N	G	N	N	G	G	N	G	N	N	N	G	G	R	N	G	G	N	G	N	N	G	N	G
TP20365	G/A	0	20365	+	NA	NA	NA	NA	NA	NA	G	R	G	G	G	G	R	R	R	G	G	G	G	G	G	G	R	G	G	G	G	G	G	G	R	G	G	G	G	G	G	R	G	G	G	G	G	G	G
TP20372	G/A	0	20372	+	NA	NA	NA	NA	NA	NA	N	R	G	G	G	G	R	G	A	R	G	G	R	G	G	G	R	N	G	G	G	G	G	G	A	G	G	G	G	A	G	A	G	G	N	N	G	G	G
TP20377	T/C	0	20377	+	NA	NA	NA	NA	NA	NA	T	Y	T	N	T	T	T	T	Y	C	T	T	T	T	N	T	T	N	T	T	Y	N	N	T	N	T	Y	T	N	C	T	T	T	T	T	N	T	T	N
TP20398	T/C	0	20398	+	NA	NA	NA	NA	NA	NA	T	T	T	T	T	Y	Y	T	T	T	T	Y	T	T	T	T	T	N	T	T	C	Y	Y	T	C	T	T	Y	C	T	N	N	N	C	T	N	T	T	T
TP20399	T/G	0	20399	+	NA	NA	NA	NA	NA	NA	T	T	T	T	K	T	T	N	T	T	T	T	T	T	T	T	T	T	T	T	N	T	N	T	G	T	T	T	T	T	G	T	N	T	N	N	T	T	T
TP20443	A/G	0	20443	+	NA	NA	NA	NA	NA	NA	A	A	A	N	N	N	A	N	G	R	A	A	A	A	N	A	A	A	N	A	N	N	N	A	G	A	A	G	A	N	R	R	N	A	A	A	R	A	A
TP20458	T/C	0	20458	+	NA	NA	NA	NA	NA	NA	T	T	T	T	T	N	Y	T	N	T	T	N	T	Y	Y	Y	N	N	T	T	C	C	C	T	N	T	Y	Y	T	C	N	T	T	Y	T	N	C	T	Y
TP20538	C/A	0	20538	+	NA	NA	NA	NA	NA	NA	C	C	C	C	C	M	C	C	C	C	C	C	M	C	C	N	N	C	A	M	C	M	C	N	C	C	C	C	M	N	C	C	C	C	C	C	M	C	C
TP20580	G/A	0	20580	+	NA	NA	NA	NA	NA	NA	G	G	G	G	R	G	G	G	G	G	G	G	G	G	G	G	G	N	G	N	N	G	N	N	N	G	G	G	N	G	A	N	N	G	G	N	N	G	G
TP20597	T/A	0	20597	+	NA	NA	NA	NA	NA	NA	T	W	T	T	T	T	T	W	W	W	T	T	W	T	T	T	T	N	T	T	W	T	T	T	N	T	W	T	N	T	N	W	T	T	T	T	T	T	T
TP20642	A/T	0	20642	+	NA	NA	NA	NA	NA	NA	W	A	A	A	W	A	W	W	W	N	W	A	N	W	T	A	T	N	A	W	A	A	W	N	N	T	N	W	A	A	N	T	A	A	N	N	A	T	W
TP20646	A/T	0	20646	+	NA	NA	NA	NA	NA	NA	A	N	A	A	W	A	W	N	A	N	A	A	A	A	A	N	A	A	N	N	A	N	N	A	N	A	T	N	N	A	N	A	A	N	T	N	N	A	T
TP20673	A/T	0	20673	+	NA	NA	NA	NA	NA	NA	W	A	A	A	W	W	A	A	A	A	A	A	W	A	W	N	A	A	W	T	A	W	A	A	W	W	A	A	W	A	A	A	A	W	W	N	W	N	A
TP20686	C/A	0	20686	+	NA	NA	NA	NA	NA	NA	C	N	A	A	M	M	C	C	C	C	C	C	A	C	M	N	N	N	M	C	C	N	C	N	N	C	C	C	C	C	C	C	C	N	C	N	C	A	N
TP20700	G/A	0	20700	+	NA	NA	NA	NA	NA	NA	G	R	G	G	G	G	G	R	R	R	G	G	R	G	G	G	G	N	G	G	R	G	G	G	R	G	R	G	R	R	N	G	G	G	G	N	N	G	G
TP20712	A/T	0	20712	+	NA	NA	NA	NA	NA	NA	A	N	N	N	N	A	N	A	T	A	A	A	T	A	A	A	N	A	N	N	N	N	A	A	T	A	A	N	N	A	N	W	A	A	N	N	A	A	N
TP20716	A/G	0	20716	+	NA	NA	NA	NA	NA	NA	A	R	R	R	A	A	A	G	G	A	A	A	R	A	A	A	A	N	A	A	R	R	G	A	A	A	N	G	A	G	R	N	N	A	A	N	A	N	A
TP20727	A/T	0	20727	+	NA	NA	NA	NA	NA	NA	A	A	A	A	T	A	W	A	A	A	A	A	A	W	W	W	A	N	A	A	A	A	A	A	A	A	T	A	A	W	W	A	A	W	W	A	A	A	W
TP20737	C/T	0	20737	+	NA	NA	NA	NA	NA	NA	N	C	C	C	C	Y	C	C	C	C	C	Y	C	Y	C	C	C	N	C	C	Y	Y	Y	C	C	Y	C	Y	C	T	C	C	C	Y	N	C	C	C	C
TP20743	A/T	0	20743	+	NA	NA	NA	NA	NA	NA	A	W	W	W	W	A	W	W	A	W	W	W	W	W	W	W	A	A	A	W	N	T	N	W	T	W	A	A	A	T	N	A	W	W	T	W	W	A	A
TP20790	C/T	0	20790	+	NA	NA	NA	NA	NA	NA	T	T	C	Y	C	C	Y	T	T	Y	Y	C	C	C	T	T	C	N	C	T	C	C	T	N	N	T	C	T	T	N	N	N	C	N	N	N	C	C	T
TP20858	A/G	0	20858	+	NA	NA	NA	NA	NA	NA	N	A	A	A	A	A	A	A	R	A	A	A	R	A	A	N	R	N	A	N	A	A	N	A	N	A	A	A	N	A	N	N	A	A	N	N	A	N	A
TP20879	G/T	0	20879	+	NA	NA	NA	NA	NA	NA	G	T	K	K	G	G	G	T	T	G	G	G	K	G	G	G	K	N	G	G	T	T	G	G	T	G	N	T	K	G	G	T	N	G	G	N	G	G	G
TP20948	G/T	0	20948	+	NA	NA	NA	NA	NA	NA	G	T	G	K	K	G	G	T	N	G	G	G	N	G	G	N	T	N	G	G	G	G	G	N	N	G	K	G	G	G	N	G	N	G	N	N	T	N	G
TP20960	T/A	0	20960	+	NA	NA	NA	NA	NA	NA	T	T	T	T	W	T	T	T	N	T	T	T	T	T	W	A	T	T	N	N	T	T	T	N	T	T	W	T	A	T	T	T	N	N	T	T	T	T	W
TP20961	A/G	0	20961	+	NA	NA	NA	NA	NA	NA	A	A	R	A	A	A	A	A	A	A	N	A	N	A	A	A	N	N	A	N	G	A	A	A	N	A	N	G	N	R	R	N	A	A	A	N	A	A	A
TP20984	T/C	0	20984	+	NA	NA	NA	NA	NA	NA	Y	C	T	Y	Y	Y	C	T	N	C	Y	Y	Y	Y	C	N	T	T	Y	T	T	Y	C	C	N	Y	T	C	Y	N	C	N	N	Y	N	N	Y	C	Y
TP21034	C/T	0	21034	+	NA	NA	NA	NA	NA	NA	N	C	Y	Y	C	C	C	T	T	N	Y	C	Y	C	Y	C	C	C	T	Y	Y	Y	Y	T	C	Y	C	Y	C	N	C	T	C	C	C	C	C	T	C
TP21036	T/C	0	21036	+	NA	NA	NA	NA	NA	NA	T	T	T	T	T	T	T	T	T	Y	T	T	T	T	T	T	T	T	T	T	Y	T	Y	T	Y	T	T	T	Y	Y	T	T	T	T	T	T	T	T	T
TP21043	C/G	0	21043	+	NA	NA	NA	NA	NA	NA	C	N	C	S	S	S	C	C	N	C	S	G	C	C	C	N	S	N	C	C	C	S	N	S	G	C	N	C	C	N	N	N	G	G	S	N	N	N	N
TP21052	G/A	0	21052	+	NA	NA	NA	NA	NA	NA	R	A	R	G	A	G	G	G	G	G	G	R	R	R	G	N	G	N	G	G	G	G	R	G	A	G	A	G	A	N	A	N	A	G	G	N	A	G	G
TP21055	A/C	0	21055	+	NA	NA	NA	NA	NA	NA	A	C	A	A	A	A	A	C	M	M	A	A	N	A	A	N	M	N	A	A	M	A	A	A	M	A	A	A	M	A	A	N	N	N	A	N	A	N	A
TP21061	C/T	0	21061	+	NA	NA	NA	NA	NA	NA	Y	C	C	C	C	C	C	C	C	C	Y	T	Y	T	C	C	Y	C	C	Y	N	C	N	C	C	Y	Y	C	C	T	T	C	C	C	N	C	C	C	Y
TP21113	T/C	0	21113	+	NA	NA	NA	NA	NA	NA	T	Y	Y	Y	Y	T	T	C	C	T	T	T	Y	T	T	T	Y	T	T	T	Y	Y	T	T	Y	T	T	T	Y	T	Y	Y	T	T	T	N	T	T	N
TP21131	A/G	0	21131	+	NA	NA	NA	NA	NA	NA	A	R	A	R	A	A	A	R	A	A	A	A	R	A	A	A	A	A	A	A	R	R	R	A	A	A	A	A	R	A	R	A	A	A	A	A	A	A	A
TP21147	T/A	0	21147	+	NA	NA	NA	NA	NA	NA	W	T	W	T	T	N	N	T	T	N	N	W	T	T	T	T	N	N	T	W	T	T	T	N	A	T	T	T	T	T	T	T	N	N	T	N	T	T	N
TP21166	C/T	0	21166	+	NA	NA	NA	NA	NA	NA	Y	N	N	C	C	C	C	C	N	N	N	T	Y	C	C	C	C	C	C	N	C	C	N	C	C	C	C	N	C	N	C	N	C	C	C	C	C	C	C
TP21172	C/T	0	21172	+	NA	NA	NA	NA	NA	NA	N	T	C	C	C	C	N	Y	T	T	C	C	T	C	C	N	Y	C	C	C	T	Y	T	N	C	C	N	C	T	C	N	N	N	N	C	N	C	C	C
TP21186	A/G	0	21186	+	NA	NA	NA	NA	NA	NA	A	G	R	R	A	G	R	R	R	G	A	A	G	A	A	N	R	N	A	A	G	A	N	A	R	A	A	G	R	N	G	G	N	A	G	N	A	A	A
TP21256	A/T	0	21256	+	NA	NA	NA	NA	NA	NA	A	A	N	A	A	A	A	A	T	T	N	A	A	A	A	N	W	N	A	A	A	W	W	A	A	A	A	W	T	N	A	W	N	A	N	N	A	N	A
TP21332	C/T	0	21332	+	NA	NA	NA	NA	NA	NA	C	C	C	C	C	C	C	Y	C	T	C	C	Y	C	C	C	C	N	C	C	Y	C	C	C	Y	C	Y	C	C	Y	C	N	C	N	N	N	C	C	C
TP21347	G/A	0	21347	+	NA	NA	NA	NA	NA	NA	A	N	R	A	G	R	R	N	G	N	G	R	G	G	G	N	R	N	A	G	G	N	G	A	G	R	G	G	N	N	G	G	R	G	G	G	G	R	N
TP21361	A/C	0	21361	+	NA	NA	NA	NA	NA	NA	C	A	A	A	M	A	M	A	A	A	A	C	A	A	A	C	A	C	A	M	C	A	A	N	A	M	M	A	A	A	M	A	N	A	C	M	C	A	C
TP21375	T/C	0	21375	+	NA	NA	NA	NA	NA	NA	T	Y	Y	Y	T	T	T	C	C	T	T	T	Y	T	T	T	T	N	T	T	C	Y	T	T	T	T	T	C	Y	T	Y	Y	T	T	N	N	T	T	T
TP21393	T/C	0	21393	+	NA	NA	NA	NA	NA	NA	T	C	C	C	Y	T	Y	T	T	N	T	Y	C	Y	T	N	Y	N	N	C	T	T	C	N	C	T	T	T	T	T	N	N	N	Y	N	N	C	C	N
TP21404	G/C	0	21404	+	NA	NA	NA	NA	NA	NA	G	N	N	G	C	G	N	G	N	G	G	G	G	G	G	C	G	N	G	G	G	N	N	G	N	G	N	N	G	G	N	N	N	G	C	N	N	N	S
TP21406	A/G	0	21406	+	NA	NA	NA	NA	NA	NA	A	A	R	A	R	A	R	A	A	A	A	R	A	A	A	N	N	N	A	A	A	N	A	N	A	A	R	A	A	N	R	A	A	N	G	N	R	N	G
TP21409	A/G	0	21409	+	NA	NA	NA	NA	NA	NA	A	N	N	G	A	A	A	G	N	A	A	A	A	A	G	A	N	G	A	A	N	A	A	A	N	A	G	N	N	N	N	N	A	A	A	G	G	G	N
TP21412	A/G	0	21412	+	NA	NA	NA	NA	NA	NA	A	A	A	A	A	A	R	R	A	R	A	A	A	A	A	N	N	N	A	A	A	N	A	N	A	A	A	A	N	G	A	A	A	N	A	N	A	N	A
TP21430	T/C	0	21430	+	NA	NA	NA	NA	NA	NA	T	C	C	C	T	C	T	T	T	T	T	T	Y	T	T	Y	T	N	Y	Y	N	T	N	Y	C	T	Y	T	Y	T	C	T	T	T	T	N	C	Y	Y
TP21432	T/C	0	21432	+	NA	NA	NA	NA	NA	NA	T	T	N	T	T	T	T	N	N	T	Y	T	T	T	T	T	N	T	T	T	N	N	T	N	N	T	N	T	T	N	T	N	N	N	N	N	T	T	T
TP21449	C/T	0	21449	+	NA	NA	NA	NA	NA	NA	N	C	Y	Y	C	Y	Y	T	T	N	Y	C	C	Y	Y	C	Y	T	C	T	N	T	C	N	N	Y	C	Y	C	N	N	N	C	Y	C	T	T	N	T
TP21466	G/A	0	21466	+	NA	NA	NA	NA	NA	NA	G	A	N	R	R	A	R	G	G	G	R	A	G	N	G	N	G	N	N	G	G	G	G	N	G	A	G	N	R	G	N	N	A	R	G	N	G	N	A
TP21467	A/G	0	21467	+	NA	NA	NA	NA	NA	NA	R	R	N	A	A	A	R	R	R	G	R	A	R	A	A	A	R	N	G	R	A	R	A	R	R	R	A	A	R	A	A	R	A	A	A	G	R	R	A
TP21469	G/A	0	21469	+	NA	NA	NA	NA	NA	NA	G	R	R	R	G	G	G	R	R	G	G	G	R	G	G	G	G	N	G	G	R	G	R	G	G	G	G	G	G	G	R	G	G	G	G	G	G	G	G
TP21489	C/G	0	21489	+	NA	NA	NA	NA	NA	NA	C	C	C	C	S	C	S	C	C	C	C	G	S	S	S	C	C	N	C	C	G	C	C	N	N	S	N	C	C	G	N	C	C	C	N	G	G	C	C
TP21502	G/A	0	21502	+	NA	NA	NA	NA	NA	NA	G	N	G	R	R	R	R	G	N	G	R	G	G	G	R	A	R	A	R	R	G	R	R	G	G	G	G	R	N	G	G	G	R	A	A	N	R	A	N
TP21570	C/T	0	21570	+	NA	NA	NA	NA	NA	NA	Y	C	C	Y	Y	Y	Y	Y	T	T	Y	Y	T	C	Y	C	C	C	T	Y	Y	C	C	N	N	Y	Y	T	T	N	T	N	Y	T	Y	N	N	Y	Y
TP21573	G/A	0	21573	+	NA	NA	NA	NA	NA	NA	G	R	G	G	G	G	G	G	R	G	G	G	R	G	G	G	R	G	G	G	R	G	G	G	R	G	G	G	R	G	R	A	G	G	G	N	G	G	G
TP21581	C/T	0	21581	+	NA	NA	NA	NA	NA	NA	C	Y	Y	Y	C	Y	C	Y	T	Y	C	C	Y	C	C	C	C	N	C	C	Y	C	Y	N	C	C	C	Y	C	C	Y	Y	C	C	T	N	C	C	C
TP21585	T/C	0	21585	+	NA	NA	NA	NA	NA	NA	T	T	T	T	Y	T	C	T	N	T	T	C	N	T	T	N	N	N	T	Y	C	T	T	N	N	C	Y	T	T	N	C	N	N	Y	N	N	T	N	C
TP21592	G/A	0	21592	+	NA	NA	NA	NA	NA	NA	G	G	G	N	R	G	G	G	G	G	G	G	G	G	G	R	N	N	G	G	G	N	G	N	G	G	G	G	R	G	G	G	N	G	N	N	N	N	N
TP21606	G/A	0	21606	+	NA	NA	NA	NA	NA	NA	G	R	R	R	G	G	G	A	A	R	G	G	R	G	G	N	G	G	G	R	R	R	R	G	R	G	G	N	R	R	G	A	G	G	G	N	G	G	G
TP21615	T/A	0	21615	+	NA	NA	NA	NA	NA	NA	T	T	A	T	T	T	N	T	T	T	T	T	T	T	T	T	T	N	T	T	T	T	T	T	T	N	W	T	A	T	N	T	N	A	T	N	T	N	N
TP21620	C/T	0	21620	+	NA	NA	NA	NA	NA	NA	C	N	C	C	C	C	C	C	C	Y	C	C	C	C	C	N	C	N	C	C	Y	Y	Y	C	Y	C	N	C	Y	T	N	N	C	N	N	C	C	C	N
TP21637	G/A	0	21637	+	NA	NA	NA	NA	NA	NA	N	R	R	R	G	G	G	R	R	R	G	G	R	G	G	G	G	N	G	G	R	G	G	G	A	G	G	R	A	R	N	R	G	G	G	N	G	G	G
TP21640	T/C	0	21640	+	NA	NA	NA	NA	NA	NA	T	T	Y	Y	Y	T	Y	N	T	T	Y	T	Y	Y	T	T	T	T	T	T	C	T	N	T	T	Y	T	Y	T	N	N	T	N	T	T	N	C	N	T
TP21641	A/G	0	21641	+	NA	NA	NA	NA	NA	NA	G	A	G	R	A	G	N	G	G	A	A	A	A	A	A	N	G	N	A	A	G	N	N	A	G	G	A	N	N	N	N	N	N	G	A	A	A	A	N
TP21642	C/T	0	21642	+	NA	NA	NA	NA	NA	NA	C	Y	Y	Y	C	C	Y	Y	Y	Y	C	C	Y	C	C	C	C	N	C	C	Y	Y	Y	C	C	C	C	Y	Y	Y	C	C	C	C	C	C	C	C	C
TP21643	G/T	0	21643	+	NA	NA	NA	NA	NA	NA	G	G	G	G	G	G	G	G	K	G	G	G	K	G	G	G	K	G	G	G	G	G	G	G	G	G	N	N	G	G	G	G	G	G	G	N	G	N	G
TP21743	T/G	0	21743	+	NA	NA	NA	NA	NA	NA	T	G	T	T	K	T	T	K	K	K	T	T	K	T	T	T	T	N	T	T	G	T	T	T	G	T	K	T	T	K	T	K	T	T	T	T	T	T	T
TP21751	A/G	0	21751	+	NA	NA	NA	NA	NA	NA	N	N	A	G	A	G	R	N	N	A	A	N	A	A	A	N	N	N	N	A	G	N	N	N	R	A	N	A	A	G	N	N	N	A	N	N	N	N	A
TP21764	G/C	0	21764	+	NA	NA	NA	NA	NA	NA	G	S	G	G	G	G	G	S	S	S	G	G	S	G	G	G	S	G	G	G	S	G	G	G	S	G	G	S	S	S	C	G	N	G	G	G	G	G	G
TP21785	G/A	0	21785	+	NA	NA	NA	NA	NA	NA	G	R	G	G	G	G	R	R	R	R	G	G	R	G	G	G	A	N	G	G	R	G	A	G	A	G	N	R	R	A	N	G	G	G	N	N	G	G	G
TP21822	A/C	0	21822	+	NA	NA	NA	NA	NA	NA	A	M	A	A	A	A	A	A	M	M	A	A	M	A	A	A	A	N	A	A	A	A	A	A	A	A	A	A	M	A	A	M	A	A	A	A	A	A	A
TP21842	T/C	0	21842	+	NA	NA	NA	NA	NA	NA	N	T	C	T	T	Y	T	N	N	T	T	Y	Y	T	T	Y	N	N	Y	C	N	C	T	T	N	T	C	T	C	N	N	N	T	C	N	C	C	Y	Y
TP21994	T/G	0	21994	+	NA	NA	NA	NA	NA	NA	T	T	T	K	T	T	T	T	K	K	T	T	T	T	T	N	K	T	T	T	K	T	K	T	K	T	T	T	T	T	T	K	T	T	T	T	N	T	T
TP21999	T/A	0	21999	+	NA	NA	NA	NA	NA	NA	T	W	T	W	T	T	T	T	T	W	T	T	W	T	T	T	T	T	T	T	T	T	T	T	T	T	W	T	T	W	W	W	T	T	T	T	T	T	T
TP22088	A/G	0	22088	+	NA	NA	NA	NA	NA	NA	A	A	R	R	R	R	R	N	A	R	A	A	R	N	R	G	G	N	N	R	A	R	A	N	R	R	A	R	R	N	N	N	N	R	N	N	A	N	N
TP22112	A/G	0	22112	+	NA	NA	NA	NA	NA	NA	R	R	A	A	A	A	A	R	R	R	A	A	R	A	A	A	A	A	A	A	R	A	A	A	A	A	R	A	R	R	A	R	A	A	A	A	A	A	A
TP22125	T/C	0	22125	+	NA	NA	NA	NA	NA	NA	N	C	T	Y	T	T	Y	N	C	T	T	T	T	T	T	N	T	N	T	T	T	N	N	T	T	T	T	C	T	C	C	N	T	T	N	N	T	T	T
TP22135	T/C	0	22135	+	NA	NA	NA	NA	NA	NA	T	Y	Y	Y	T	T	T	Y	Y	Y	T	T	Y	T	T	T	T	N	T	T	Y	Y	Y	T	Y	T	T	T	Y	Y	Y	T	T	T	T	N	T	T	T
TP22142	G/A	0	22142	+	NA	NA	NA	NA	NA	NA	G	R	G	R	G	G	G	A	A	R	G	G	A	R	G	G	R	G	G	G	A	R	N	G	A	G	G	A	A	G	G	A	R	R	G	N	G	G	G
TP22143	C/T	0	22143	+	NA	NA	NA	NA	NA	NA	Y	Y	Y	Y	Y	C	Y	Y	C	Y	Y	Y	C	Y	Y	Y	C	C	Y	Y	C	Y	C	C	Y	Y	Y	Y	Y	Y	Y	C	C	Y	Y	N	Y	Y	Y
TP22166	G/T	0	22166	+	NA	NA	NA	NA	NA	NA	K	G	G	G	K	G	K	G	G	G	G	T	G	G	G	T	N	N	G	K	T	G	N	G	G	K	T	G	G	G	G	G	K	G	G	T	G	G	T
TP22181	A/G	0	22181	+	NA	NA	NA	NA	NA	NA	A	G	R	R	A	A	A	R	R	A	A	A	A	A	A	A	A	A	N	A	G	N	G	A	G	A	A	R	G	G	G	G	A	A	N	N	N	A	A
TP22182	T/G	0	22182	+	NA	NA	NA	NA	NA	NA	T	K	T	T	T	T	T	K	K	G	T	T	K	T	T	T	K	N	T	T	G	T	T	T	K	T	T	K	G	K	K	T	T	T	T	N	T	T	T
TP22190	A/G	0	22190	+	NA	NA	NA	NA	NA	NA	A	R	R	A	A	A	R	A	R	R	A	A	R	A	A	A	R	N	A	A	A	A	A	A	R	A	A	A	R	R	A	R	A	R	R	N	A	A	A
TP22203	C/T	0	22203	+	NA	NA	NA	NA	NA	NA	Y	C	N	C	Y	Y	T	Y	C	T	Y	Y	C	T	Y	C	N	T	C	Y	T	T	C	C	C	Y	Y	C	C	T	C	T	T	T	T	N	Y	C	Y
TP22246	A/G	0	22246	+	NA	NA	NA	NA	NA	NA	A	R	A	A	A	A	A	R	A	G	A	A	R	A	A	N	N	N	A	A	R	A	N	A	A	A	A	A	A	A	A	N	A	A	A	N	A	A	A
TP22252	A/C	0	22252	+	NA	NA	NA	NA	NA	NA	A	M	M	M	M	M	A	C	M	M	A	A	M	A	A	A	M	A	A	A	C	A	C	N	C	A	A	M	A	M	M	M	M	A	C	N	M	A	A
TP22263	A/T	0	22263	+	NA	NA	NA	NA	NA	NA	A	A	A	A	W	A	A	A	A	A	A	A	A	A	A	W	A	N	A	A	N	A	A	N	A	A	A	A	N	N	N	A	N	W	A	N	N	A	T
TP22269	A/G	0	22269	+	NA	NA	NA	NA	NA	NA	R	G	R	R	A	R	A	A	R	A	R	G	G	G	A	N	R	N	R	R	A	G	G	R	G	R	A	N	R	G	A	G	A	A	N	A	A	R	N
TP22271	T/A	0	22271	+	NA	NA	NA	NA	NA	NA	T	W	T	T	T	T	T	W	W	W	T	T	T	T	T	T	T	N	T	T	W	T	T	T	W	T	W	T	W	W	T	A	T	N	T	N	N	T	T
TP22275	C/T	0	22275	+	NA	NA	NA	NA	NA	NA	N	T	N	T	T	T	T	C	C	N	T	N	Y	Y	C	T	C	N	Y	C	C	C	Y	T	N	T	N	T	T	C	T	N	C	C	N	N	C	C	T
TP22287	C/T	0	22287	+	NA	NA	NA	NA	NA	NA	C	C	Y	C	C	C	Y	Y	Y	C	C	C	C	C	C	C	T	N	C	C	C	Y	C	C	C	C	C	C	T	Y	C	Y	C	C	C	C	C	C	C
TP22288	G/A	0	22288	+	NA	NA	NA	NA	NA	NA	N	N	G	G	R	G	R	G	G	G	G	G	G	G	R	G	G	N	G	G	G	G	G	N	G	G	G	G	G	G	N	G	G	G	N	G	G	G	N
TP22293	A/G	0	22293	+	NA	NA	NA	NA	NA	NA	R	R	R	R	R	R	R	R	R	R	R	R	R	R	R	R	R	A	R	R	R	R	R	A	R	R	R	R	R	R	R	R	R	R	R	R	R	R	R
TP22295	T/G	0	22295	+	NA	NA	NA	NA	NA	NA	T	T	T	T	T	T	T	G	N	N	T	T	T	T	T	N	T	N	T	T	N	T	N	T	K	T	T	T	N	N	N	T	T	N	T	T	N	T	N
TP22313	C/T	0	22313	+	NA	NA	NA	NA	NA	NA	N	C	C	C	C	C	C	Y	Y	N	C	C	Y	C	C	C	Y	N	C	C	Y	Y	Y	C	C	C	N	C	Y	N	Y	N	N	C	C	C	C	C	C
TP22316	C/T	0	22316	+	NA	NA	NA	NA	NA	NA	Y	C	Y	C	C	C	C	C	C	C	Y	Y	Y	C	C	N	C	C	Y	T	C	Y	C	N	C	C	C	C	Y	C	C	N	N	C	C	N	Y	Y	N
TP22322	T/C	0	22322	+	NA	NA	NA	NA	NA	NA	T	Y	T	T	T	T	T	T	Y	T	T	T	C	T	T	T	C	N	Y	N	T	T	N	T	T	N	T	T	T	N	T	N	T	T	N	N	T	N	T
TP22337	C/A	0	22337	+	NA	NA	NA	NA	NA	NA	N	C	M	A	C	A	A	C	N	N	A	A	M	A	C	C	A	C	C	C	N	N	N	N	C	A	A	A	C	M	N	A	M	N	M	N	M	A	N
TP22340	A/C	0	22340	+	NA	NA	NA	NA	NA	NA	A	M	A	M	A	A	A	M	M	M	A	A	A	A	A	A	A	N	A	A	C	C	N	A	M	A	A	A	M	M	M	A	A	A	A	A	A	A	A
TP22349	G/A	0	22349	+	NA	NA	NA	NA	NA	NA	G	R	R	R	G	G	G	R	A	G	G	G	R	G	G	G	R	G	G	G	R	A	G	G	G	G	G	G	N	G	R	A	G	G	G	G	G	N	G
TP22370	C/T	0	22370	+	NA	NA	NA	NA	NA	NA	C	N	N	C	C	T	T	N	C	N	T	Y	Y	Y	Y	N	N	N	T	T	N	N	Y	N	T	T	C	T	Y	C	N	C	N	T	N	N	C	T	N
TP22386	C/T	0	22386	+	NA	NA	NA	NA	NA	NA	C	Y	Y	Y	C	C	C	Y	Y	C	C	C	Y	C	C	C	C	N	C	C	Y	C	Y	C	C	C	N	C	Y	C	T	N	C	C	C	N	N	C	C
TP22409	A/G	0	22409	+	NA	NA	NA	NA	NA	NA	A	R	R	R	R	R	R	A	A	A	A	A	A	A	A	A	G	N	A	A	R	A	A	N	N	R	N	R	R	N	N	N	A	G	A	N	N	N	G
TP22448	A/T	0	22448	+	NA	NA	NA	NA	NA	NA	A	W	W	W	W	W	W	T	T	W	A	A	W	W	A	W	W	T	A	A	W	T	W	A	T	A	T	N	A	W	N	A	T	A	W	N	W	A	A
TP22461	C/T	0	22461	+	NA	NA	NA	NA	NA	NA	Y	Y	Y	Y	Y	Y	Y	Y	Y	Y	Y	Y	Y	Y	Y	Y	Y	N	C	Y	C	Y	N	Y	Y	C	Y	Y	C	Y	Y	C	Y	Y	C	Y	Y	Y	Y
TP22465	G/A	0	22465	+	NA	NA	NA	NA	NA	NA	G	R	G	G	G	N	G	R	R	G	G	G	R	G	G	G	G	N	G	N	A	A	A	G	A	N	N	R	N	A	N	N	G	G	N	N	G	N	G
TP22467	T/C	0	22467	+	NA	NA	NA	NA	NA	NA	T	T	T	Y	T	T	T	T	Y	T	T	T	T	T	T	T	N	N	T	T	Y	T	T	T	T	T	N	T	T	Y	T	N	T	T	N	N	T	T	T
TP22470	C/T	0	22470	+	NA	NA	NA	NA	NA	NA	C	Y	C	Y	C	C	Y	Y	Y	C	C	C	C	C	C	C	Y	N	C	C	C	Y	Y	C	Y	C	C	Y	Y	T	N	Y	C	C	C	N	C	C	C
TP22476	C/T	0	22476	+	NA	NA	NA	NA	NA	NA	C	Y	C	C	T	C	C	C	Y	Y	C	Y	C	C	Y	N	N	N	C	Y	C	Y	T	N	T	Y	N	C	T	C	Y	C	T	T	C	N	T	C	T
TP22480	A/G	0	22480	+	NA	NA	NA	NA	NA	NA	R	A	A	A	A	G	R	A	A	G	R	A	A	R	G	R	A	N	A	A	G	G	G	A	A	R	N	A	G	A	A	N	R	G	N	N	A	A	A
TP22494	C/A	0	22494	+	NA	NA	NA	NA	NA	NA	C	M	N	M	C	C	C	A	M	M	C	C	M	C	C	N	C	N	N	C	N	N	A	C	M	N	N	M	C	A	N	N	C	C	C	N	C	N	C
TP22496	A/T	0	22496	+	NA	NA	NA	NA	NA	NA	A	W	W	A	A	A	A	A	W	A	A	A	W	A	A	A	W	N	A	A	A	A	A	A	W	A	A	A	A	A	A	W	A	A	A	N	A	A	A
TP22499	T/A	0	22499	+	NA	NA	NA	NA	NA	NA	N	T	T	W	T	T	T	T	W	T	T	T	T	T	T	T	A	T	T	T	W	T	W	T	W	T	T	W	T	W	T	T	T	T	T	T	T	N	T
TP22539	G/A	0	22539	+	NA	NA	NA	NA	NA	NA	G	G	G	R	G	G	G	G	R	R	G	G	G	G	G	G	R	N	R	G	R	G	R	G	R	G	G	R	G	R	G	R	R	R	G	G	G	G	G
TP22552	C/T	0	22552	+	NA	NA	NA	NA	NA	NA	C	T	C	Y	C	C	Y	C	C	C	C	C	Y	C	C	N	C	N	C	C	C	Y	C	C	T	C	N	C	N	C	C	T	C	C	C	N	C	C	C
TP22554	T/C	0	22554	+	NA	NA	NA	NA	NA	NA	T	T	T	T	T	T	N	T	Y	T	T	T	Y	T	T	N	C	T	T	T	N	T	T	T	T	T	T	T	C	T	Y	C	N	T	N	N	T	T	T
TP22557	A/T	0	22557	+	NA	NA	NA	NA	NA	NA	A	A	A	W	A	A	A	A	W	W	A	A	A	A	A	A	A	N	A	A	A	A	W	A	A	A	A	W	A	W	A	T	A	A	A	A	A	A	A
TP22578	T/C	0	22578	+	NA	NA	NA	NA	NA	NA	T	Y	C	T	C	Y	Y	C	N	N	T	N	N	T	Y	N	T	N	N	T	N	N	T	N	N	T	T	C	Y	Y	T	N	N	T	N	N	N	N	C
TP22580	T/C	0	22580	+	NA	NA	NA	NA	NA	NA	T	C	Y	Y	C	Y	Y	T	T	T	T	Y	C	T	T	Y	T	Y	T	Y	T	C	C	N	C	T	T	N	T	T	C	N	N	T	Y	N	Y	T	Y
TP22599	A/G	0	22599	+	NA	NA	NA	NA	NA	NA	G	A	R	R	A	R	A	G	G	A	R	A	A	R	A	A	G	N	A	A	G	A	A	A	G	R	A	A	A	A	A	N	G	R	A	N	A	A	A
TP22604	G/A	0	22604	+	NA	NA	NA	NA	NA	NA	N	N	A	R	G	G	G	G	N	G	A	G	R	G	A	G	G	G	G	G	G	G	N	R	N	N	G	G	N	G	N	G	N	N	G	G	N	A	G
TP22632	C/T	0	22632	+	NA	NA	NA	NA	NA	NA	N	N	N	T	C	Y	C	C	C	C	C	T	T	N	T	N	T	N	C	C	N	N	N	C	N	N	N	C	N	N	C	N	C	N	N	N	C	T	C
TP22633	C/G	0	22633	+	NA	NA	NA	NA	NA	NA	S	S	S	S	S	S	S	S	S	S	S	S	S	S	S	C	S	C	S	S	S	S	G	C	G	S	S	S	S	S	S	G	N	S	S	C	S	S	C
TP22636	T/G	0	22636	+	NA	NA	NA	NA	NA	NA	T	T	T	T	T	T	T	T	T	T	T	T	T	T	K	T	T	N	T	T	T	T	T	T	T	T	T	T	T	N	T	N	T	T	N	T	T	T	T
TP22655	A/G	0	22655	+	NA	NA	NA	NA	NA	NA	A	A	A	R	R	A	R	A	A	A	A	A	A	A	A	N	N	N	A	A	G	A	G	A	R	A	R	R	A	R	R	R	A	R	A	A	A	A	R
TP22661	T/C	0	22661	+	NA	NA	NA	NA	NA	NA	T	Y	T	T	T	T	T	Y	Y	Y	T	T	T	T	T	T	T	T	T	T	Y	T	T	T	Y	T	T	T	Y	Y	T	Y	N	T	T	N	T	T	T
TP22663	A/G	0	22663	+	NA	NA	NA	NA	NA	NA	N	R	R	A	A	A	A	A	A	R	A	A	R	A	A	A	R	A	A	A	A	A	A	A	A	A	R	A	A	R	A	R	A	A	A	A	A	A	A
TP22665	T/C	0	22665	+	NA	NA	NA	NA	NA	NA	T	T	T	T	Y	T	T	T	T	T	T	T	T	T	T	N	T	N	T	N	N	T	T	N	N	T	N	T	T	T	T	N	N	Y	N	N	C	N	Y
TP22675	A/G	0	22675	+	NA	NA	NA	NA	NA	NA	N	A	A	A	A	R	R	N	N	A	R	A	N	A	G	A	A	N	N	R	A	A	R	A	A	A	N	N	A	A	N	N	N	N	A	N	A	R	A
TP22702	G/A	0	22702	+	NA	NA	NA	NA	NA	NA	G	N	G	R	R	R	R	N	G	G	R	A	G	G	R	N	A	N	A	R	G	R	A	R	G	G	R	A	N	G	N	G	R	A	A	N	G	G	R
TP22736	G/A	0	22736	+	NA	NA	NA	NA	NA	NA	G	G	G	G	R	G	A	N	G	N	G	G	N	G	G	N	G	N	G	G	G	G	N	N	G	G	R	G	G	G	N	G	N	G	A	A	G	N	G
TP22760	T/C	0	22760	+	NA	NA	NA	NA	NA	NA	T	T	T	T	Y	T	T	T	T	T	T	T	T	T	Y	T	T	N	T	C	T	T	T	T	C	T	T	N	N	T	T	N	T	T	T	N	T	T	T
TP22761	G/A	0	22761	+	NA	NA	NA	NA	NA	NA	R	G	A	R	G	R	G	G	G	R	R	G	N	G	G	G	N	G	R	G	R	G	N	G	G	R	G	G	G	G	G	N	G	R	N	N	G	G	G
TP22778	C/T	0	22778	+	NA	NA	NA	NA	NA	NA	C	N	C	C	Y	C	T	C	N	C	C	C	C	C	C	C	C	N	C	C	C	C	C	C	N	N	C	C	N	N	C	N	C	C	N	C	T	C	C
TP22781	T/C	0	22781	+	NA	NA	NA	NA	NA	NA	N	T	Y	Y	T	Y	C	C	C	N	Y	N	T	T	Y	T	C	N	Y	Y	N	C	Y	N	N	Y	T	Y	T	N	T	N	T	T	N	N	T	C	N
TP22847	A/G	0	22847	+	NA	NA	NA	NA	NA	NA	G	A	A	A	R	R	A	N	N	G	G	R	A	R	R	R	A	N	G	R	G	G	A	R	G	G	A	N	A	G	G	N	G	G	N	N	R	R	R
TP22850	G/A	0	22850	+	NA	NA	NA	NA	NA	NA	G	G	R	R	G	G	G	G	A	G	G	G	G	G	G	G	G	N	N	G	R	R	N	N	G	G	G	G	R	G	G	N	N	G	G	N	N	N	G
TP22879	G/A	0	22879	+	NA	NA	NA	NA	NA	NA	G	G	G	R	R	R	G	N	N	G	A	G	G	G	R	G	N	N	N	R	N	A	G	N	G	G	N	N	A	G	N	G	G	N	R	N	R	N	N
TP22888	C/G	0	22888	+	NA	NA	NA	NA	NA	NA	N	C	C	C	S	S	S	C	C	N	C	C	C	S	C	G	C	N	C	C	N	C	N	C	G	C	N	N	N	N	C	C	S	N	N	N	G	C	C
TP22890	G/C	0	22890	+	NA	NA	NA	NA	NA	NA	S	G	G	G	G	S	G	C	C	C	C	S	G	S	G	G	S	G	N	S	C	N	G	S	G	S	C	C	C	C	G	N	N	S	G	N	S	C	G
TP22896	C/T	0	22896	+	NA	NA	NA	NA	NA	NA	C	T	N	C	C	C	C	T	T	Y	C	C	Y	C	C	C	T	N	N	C	Y	C	N	N	Y	C	C	Y	Y	T	N	N	N	N	C	N	N	N	N
TP22913	A/G	0	22913	+	NA	NA	NA	NA	NA	NA	N	A	A	A	A	A	G	A	N	A	A	N	A	A	G	A	N	N	N	A	N	A	R	A	N	R	G	A	N	A	A	A	G	N	A	N	A	A	A
TP23003	G/T	0	23003	+	NA	NA	NA	NA	NA	NA	N	T	T	T	G	G	G	N	N	N	G	G	T	G	N	G	N	G	N	G	N	N	N	T	N	G	K	N	N	G	G	N	G	G	G	G	N	G	N
TP23049	A/T	0	23049	+	NA	NA	NA	NA	NA	NA	A	T	W	W	N	N	A	T	T	W	A	N	T	A	N	N	T	N	W	A	A	A	A	W	T	A	N	A	A	N	N	A	N	N	N	N	N	T	N
TP23082	T/C	0	23082	+	NA	NA	NA	NA	NA	NA	T	C	T	Y	T	T	T	Y	Y	T	T	T	Y	T	T	T	T	N	T	T	T	T	T	T	T	T	T	T	T	Y	T	T	T	T	N	N	T	T	T
TP23095	C/T	0	23095	+	NA	NA	NA	NA	NA	NA	N	C	C	C	Y	C	C	C	C	C	C	C	C	C	C	T	C	T	C	Y	C	C	C	C	C	C	Y	C	C	C	T	N	C	N	N	N	N	C	N
TP23103	T/C	0	23103	+	NA	NA	NA	NA	NA	NA	N	T	N	Y	T	Y	Y	C	C	T	C	T	T	C	T	T	N	T	T	T	C	C	N	N	T	Y	T	C	T	C	N	C	N	T	N	N	T	N	N
TP23137	A/G	0	23137	+	NA	NA	NA	NA	NA	NA	A	R	A	R	A	A	A	R	R	R	A	A	R	A	A	N	A	A	A	A	R	A	R	A	R	A	A	R	G	R	R	N	A	A	A	A	A	A	A
TP23148	A/T	0	23148	+	NA	NA	NA	NA	NA	NA	N	A	A	A	N	A	N	A	A	A	N	N	A	N	N	N	A	N	N	N	A	N	T	N	T	N	N	T	T	N	A	A	A	N	A	T	T	N	N
TP23161	T/A	0	23161	+	NA	NA	NA	NA	NA	NA	T	W	W	T	T	T	T	W	W	W	T	T	W	T	T	N	N	N	T	T	T	T	W	N	W	T	N	T	W	A	T	N	N	T	T	N	N	N	T
TP23162	A/G	0	23162	+	NA	NA	NA	NA	NA	NA	G	G	A	A	G	R	R	A	R	R	A	R	G	R	G	N	A	N	A	A	G	N	G	N	G	R	N	R	N	G	R	N	N	G	N	N	A	N	G
TP23170	G/A	0	23170	+	NA	NA	NA	NA	NA	NA	R	G	G	G	G	R	R	R	G	G	A	R	G	G	R	G	N	N	R	G	G	R	N	A	G	R	G	R	G	G	G	G	A	R	R	G	G	R	G
TP23180	T/C	0	23180	+	NA	NA	NA	NA	NA	NA	T	Y	T	T	T	T	Y	Y	T	C	T	T	Y	T	T	N	Y	T	T	T	T	T	T	T	T	T	T	T	T	Y	N	N	T	T	T	N	T	T	T
TP23196	A/C	0	23196	+	NA	NA	NA	NA	NA	NA	A	N	A	A	A	A	A	A	N	A	A	A	A	A	A	A	A	N	N	N	N	A	A	A	N	A	A	A	N	C	A	N	A	A	N	N	N	A	N
TP23208	C/T	0	23208	+	NA	NA	NA	NA	NA	NA	N	Y	C	C	C	C	C	Y	C	C	C	C	T	C	N	C	C	N	N	N	N	T	Y	N	N	C	C	Y	N	T	T	N	N	C	C	N	C	N	C
TP23213	A/G	0	23213	+	NA	NA	NA	NA	NA	NA	A	R	A	A	A	A	A	A	R	R	A	A	A	A	A	A	A	N	A	A	N	N	R	A	N	A	A	A	G	R	A	A	A	A	A	A	A	N	A
TP23234	T/C	0	23234	+	NA	NA	NA	NA	NA	NA	T	Y	T	Y	T	T	T	Y	Y	Y	T	T	Y	T	T	N	Y	Y	T	T	Y	Y	C	T	Y	T	T	T	T	Y	Y	Y	T	T	T	T	T	T	T
TP23265	T/A	0	23265	+	NA	NA	NA	NA	NA	NA	N	N	N	A	T	A	T	T	N	N	T	N	A	T	T	T	T	N	N	T	W	N	N	T	N	T	T	T	T	N	A	A	N	T	N	N	N	T	N
TP23270	A/C	0	23270	+	NA	NA	NA	NA	NA	NA	A	M	M	M	A	M	M	M	M	M	A	A	M	A	A	A	A	A	A	A	M	C	M	A	M	A	M	A	M	M	A	A	A	A	M	N	A	A	M
TP23296	C/T	0	23296	+	NA	NA	NA	NA	NA	NA	C	T	T	Y	C	C	C	T	T	Y	C	C	C	C	C	N	N	N	C	C	Y	C	Y	C	N	C	C	T	T	Y	N	T	C	C	C	N	N	N	C
TP23301	G/T	0	23301	+	NA	NA	NA	NA	NA	NA	G	G	G	K	G	G	G	G	K	K	G	G	G	G	G	G	K	G	G	G	K	G	K	G	K	G	G	G	G	K	G	K	G	G	G	N	G	N	G
TP23307	T/C	0	23307	+	NA	NA	NA	NA	NA	NA	T	N	T	T	Y	N	Y	T	N	N	T	T	T	Y	T	N	N	N	N	C	T	T	N	T	C	T	C	T	Y	T	N	N	N	N	C	N	Y	T	Y
TP23328	T/A	0	23328	+	NA	NA	NA	NA	NA	NA	W	T	T	T	W	T	W	T	T	T	T	W	T	W	W	W	T	T	T	W	W	W	T	T	A	W	W	T	T	W	T	T	T	T	T	N	A	T	W
TP23337	G/A	0	23337	+	NA	NA	NA	NA	NA	NA	G	G	R	R	R	R	G	R	G	G	R	R	R	R	R	G	R	G	G	R	N	R	G	G	G	R	G	G	G	R	G	G	G	R	G	G	G	G	R
TP23339	A/T	0	23339	+	NA	NA	NA	NA	NA	NA	A	A	A	A	W	A	W	A	N	A	A	A	A	A	A	N	A	T	A	W	A	A	A	A	A	A	N	A	A	A	A	A	N	T	A	T	T	N	W
TP23350	T/A	0	23350	+	NA	NA	NA	NA	NA	NA	T	N	T	W	T	W	W	W	W	W	T	T	A	T	T	T	A	N	T	T	A	N	A	T	W	T	T	W	W	W	N	A	T	T	A	N	A	T	T
TP23352	T/C	0	23352	+	NA	NA	NA	NA	NA	NA	N	C	C	T	N	N	N	N	N	N	C	T	N	T	Y	T	N	N	T	T	T	T	N	T	Y	T	C	T	T	N	C	T	N	T	N	T	C	T	C
TP23375	G/A	0	23375	+	NA	NA	NA	NA	NA	NA	G	G	G	G	G	G	G	R	G	A	G	G	G	G	G	G	G	N	G	G	R	G	G	G	G	G	G	R	R	R	N	N	G	G	G	N	G	G	G
TP23377	T/A	0	23377	+	NA	NA	NA	NA	NA	NA	T	T	W	T	T	T	T	T	W	T	T	T	T	T	T	T	W	T	T	T	T	T	T	T	T	T	T	T	W	T	T	T	T	T	T	N	T	T	T
TP23476	T/C	0	23476	+	NA	NA	NA	NA	NA	NA	T	T	T	T	T	T	T	T	Y	C	T	T	T	T	N	T	T	N	T	T	Y	Y	C	N	Y	T	T	T	Y	Y	T	N	N	T	T	N	T	T	T
TP23479	T/A	0	23479	+	NA	NA	NA	NA	NA	NA	T	W	W	W	T	T	W	W	W	W	T	T	W	T	T	W	T	N	T	T	W	W	W	T	W	T	T	W	W	W	W	A	T	W	T	T	T	T	W
TP23484	A/T	0	23484	+	NA	NA	NA	NA	NA	NA	A	W	W	A	A	W	A	A	W	N	A	A	W	A	A	A	N	N	A	A	N	A	T	A	T	A	A	T	T	A	W	N	W	A	W	N	A	A	A
TP23487	A/G	0	23487	+	NA	NA	NA	NA	NA	NA	A	R	R	R	A	R	A	R	R	G	A	A	R	A	A	A	R	N	N	N	G	A	N	N	A	N	N	A	A	R	N	N	G	A	G	N	N	N	A
TP23490	A/G	0	23490	+	NA	NA	NA	NA	NA	NA	A	A	A	A	A	A	R	R	A	G	A	A	A	A	A	A	A	A	A	A	R	R	R	A	R	A	A	A	R	R	A	A	A	A	A	A	A	A	A
TP23499	T/C	0	23499	+	NA	NA	NA	NA	NA	NA	T	C	T	T	T	T	N	C	N	N	T	T	T	N	N	T	T	N	T	T	T	N	N	T	Y	N	N	T	T	T	T	Y	N	T	T	T	T	N	T
TP23542	T/C	0	23542	+	NA	NA	NA	NA	NA	NA	Y	T	T	T	T	T	Y	Y	T	C	Y	T	T	Y	T	T	T	T	T	Y	T	Y	Y	T	T	Y	T	C	T	T	T	T	T	T	T	T	T	T	T
TP23554	A/T	0	23554	+	NA	NA	NA	NA	NA	NA	T	A	A	A	T	A	W	T	T	N	T	T	N	W	A	A	T	N	A	W	N	N	N	A	T	T	A	T	W	A	N	N	N	A	N	N	A	N	N
TP23576	A/G	0	23576	+	NA	NA	NA	NA	NA	NA	R	R	A	A	R	A	R	R	R	R	R	R	R	R	R	G	R	G	R	R	A	R	A	R	R	R	R	R	R	A	N	R	A	A	A	N	A	R	R
TP23579	A/C	0	23579	+	NA	NA	NA	NA	NA	NA	A	M	A	A	A	A	M	M	M	A	A	A	M	A	A	N	M	N	A	A	A	A	A	A	M	A	A	A	A	A	A	M	A	A	A	A	A	A	A
TP23581	T/C	0	23581	+	NA	NA	NA	NA	NA	NA	T	C	T	T	T	T	Y	Y	T	T	T	T	Y	T	T	T	N	N	T	T	T	C	T	T	N	T	C	T	T	T	T	T	N	T	T	T	T	N	T
TP23606	G/A	0	23606	+	NA	NA	NA	NA	NA	NA	G	R	G	R	G	G	G	R	R	R	G	G	R	G	G	G	N	G	G	G	R	R	G	G	R	G	G	G	G	R	R	G	G	G	G	N	G	N	G
TP23609	T/G	0	23609	+	NA	NA	NA	NA	NA	NA	N	K	N	T	T	T	T	G	K	G	T	N	T	T	T	T	G	N	N	N	K	N	T	N	T	T	T	N	N	G	N	T	T	N	T	N	T	N	T
TP23623	A/G	0	23623	+	NA	NA	NA	NA	NA	NA	N	A	A	A	A	N	A	A	A	A	R	G	A	A	G	A	A	N	G	A	A	A	A	N	A	A	A	N	A	A	A	A	A	A	A	N	A	G	A
TP23624	A/T	0	23624	+	NA	NA	NA	NA	NA	NA	A	T	T	T	T	A	A	A	N	A	T	W	T	A	T	T	N	N	W	A	A	N	N	A	N	W	T	A	T	N	W	N	T	A	T	W	W	A	T
TP23636	C/T	0	23636	+	NA	NA	NA	NA	NA	NA	C	C	C	C	C	C	Y	Y	C	C	C	N	C	C	C	N	C	N	N	C	N	N	N	C	T	C	N	C	C	T	C	Y	C	C	N	N	N	C	C
TP23637	A/T	0	23637	+	NA	NA	NA	NA	NA	NA	A	T	A	A	A	A	A	W	T	W	A	A	W	A	A	A	N	A	A	A	W	A	A	A	W	A	A	A	W	W	T	A	A	A	A	A	A	N	A
TP23663	A/G	0	23663	+	NA	NA	NA	NA	NA	NA	A	R	R	R	A	A	A	R	R	R	A	A	R	A	A	A	R	A	A	A	R	R	A	A	R	A	A	R	R	R	A	R	A	A	A	N	A	A	A
TP23669	C/T	0	23669	+	NA	NA	NA	NA	NA	NA	C	C	C	C	C	C	C	C	C	C	C	C	C	C	C	C	C	C	C	C	C	C	C	C	Y	C	C	C	C	Y	C	C	N	C	C	C	C	C	C
TP23670	C/T	0	23670	+	NA	NA	NA	NA	NA	NA	T	C	C	C	Y	C	Y	C	C	C	C	T	N	C	C	T	C	T	C	Y	T	C	N	C	C	Y	T	C	C	N	C	N	Y	Y	Y	N	Y	C	N
TP23684	C/G	0	23684	+	NA	NA	NA	NA	NA	NA	C	S	C	S	C	C	C	S	G	S	C	C	S	C	C	C	C	N	C	C	C	C	S	C	C	C	N	S	S	S	S	C	C	C	C	N	C	C	C
TP23688	A/G	0	23688	+	NA	NA	NA	NA	NA	NA	A	A	A	R	A	R	A	A	A	A	G	R	A	A	R	A	A	N	G	R	A	R	A	N	A	A	N	R	G	N	N	A	R	G	N	A	A	A	N
TP23709	C/T	0	23709	+	NA	NA	NA	NA	NA	NA	N	T	N	T	C	C	N	N	C	N	C	Y	T	C	C	C	N	N	Y	C	N	C	N	N	C	C	C	C	C	N	N	N	N	C	C	N	C	C	C
TP23719	C/A	0	23719	+	NA	NA	NA	NA	NA	NA	C	C	N	N	A	C	A	C	C	N	N	C	C	C	N	A	N	N	N	C	N	N	N	C	C	N	M	N	N	C	N	C	M	M	C	N	M	C	A
TP23722	G/A	0	23722	+	NA	NA	NA	NA	NA	NA	G	A	G	G	G	G	G	G	R	R	G	G	G	G	G	N	R	N	G	G	R	A	R	G	A	G	G	R	R	R	A	R	G	G	G	N	G	G	G
TP23731	C/T	0	23731	+	NA	NA	NA	NA	NA	NA	C	C	C	C	C	C	C	C	C	C	C	C	C	C	C	C	C	N	C	C	C	C	C	C	Y	C	C	C	C	C	C	C	C	C	C	C	N	C	C
TP23737	T/C	0	23737	+	NA	NA	NA	NA	NA	NA	T	Y	T	T	T	T	Y	Y	Y	Y	T	T	Y	T	T	N	Y	T	T	T	T	N	T	T	Y	T	T	T	T	Y	T	Y	N	T	T	T	T	N	T
TP23744	G/A	0	23744	+	NA	NA	NA	NA	NA	NA	G	R	G	G	G	G	G	R	R	N	G	G	G	N	G	G	N	N	N	N	N	N	G	G	A	G	G	N	G	N	N	R	N	N	G	G	G	G	G
TP23750	T/A	0	23750	+	NA	NA	NA	NA	NA	NA	T	T	N	N	T	T	T	N	N	A	N	N	T	T	T	N	N	T	T	T	T	T	T	N	T	T	T	N	T	N	N	N	N	T	T	N	T	T	T
TP23759	T/A	0	23759	+	NA	NA	NA	NA	NA	NA	T	T	T	T	W	T	W	T	T	T	T	T	T	T	T	A	T	N	T	T	T	T	T	N	T	T	A	T	T	N	N	N	N	T	N	N	T	T	N
TP23809	A/G	0	23809	+	NA	NA	NA	NA	NA	NA	A	A	A	R	R	A	A	G	N	A	R	A	G	R	G	N	G	N	G	G	G	G	A	N	N	G	N	A	R	G	A	N	A	N	A	G	R	N	A
TP23872	C/T	0	23872	+	NA	NA	NA	NA	NA	NA	C	C	C	C	Y	C	C	C	C	C	C	C	C	C	N	N	C	N	N	C	C	C	N	N	N	C	T	C	T	N	T	N	N	C	N	C	N	C	T
TP23876	T/C	0	23876	+	NA	NA	NA	NA	NA	NA	T	C	Y	Y	Y	Y	Y	C	C	T	T	Y	N	T	Y	Y	N	N	Y	T	N	T	T	C	C	T	T	N	N	T	T	N	T	Y	N	N	C	Y	C
TP23885	G/A	0	23885	+	NA	NA	NA	NA	NA	NA	A	R	R	R	G	A	G	G	R	G	R	R	A	R	G	N	A	N	A	R	R	G	G	N	A	N	G	G	N	G	N	G	G	G	R	N	N	A	N
TP23900	C/T	0	23900	+	NA	NA	NA	NA	NA	NA	Y	T	T	C	C	C	C	C	C	C	C	Y	Y	Y	Y	C	C	N	C	C	C	C	N	N	C	Y	C	C	T	C	T	C	T	C	C	N	C	C	Y
TP23913	T/C	0	23913	+	NA	NA	NA	NA	NA	NA	T	Y	Y	Y	T	T	T	Y	Y	Y	T	T	Y	T	T	T	T	N	T	T	Y	Y	Y	T	Y	T	T	Y	Y	Y	Y	T	T	T	T	N	T	T	T
TP23969	G/T	0	23969	+	NA	NA	NA	NA	NA	NA	G	T	K	K	G	G	G	T	T	G	G	G	K	G	G	N	T	N	N	G	N	G	N	T	N	G	T	N	N	N	N	N	G	G	G	N	T	T	N
TP23980	C/T	0	23980	+	NA	NA	NA	NA	NA	NA	C	Y	C	C	C	C	Y	T	Y	Y	C	C	Y	C	C	N	Y	C	C	C	C	C	C	C	C	C	C	C	C	C	N	C	C	C	C	C	C	C	N
TP23986	C/A	0	23986	+	NA	NA	NA	NA	NA	NA	C	C	A	M	C	C	N	N	C	M	M	A	C	N	C	N	N	N	M	C	A	N	C	C	C	M	C	C	N	N	N	N	C	A	N	N	C	A	C
TP24011	C/T	0	24011	+	NA	NA	NA	NA	NA	NA	C	C	C	C	C	C	C	C	C	C	C	C	C	C	C	N	C	N	C	C	C	Y	C	C	N	C	N	C	N	C	C	C	C	C	N	N	C	C	C
TP24025	C/A	0	24025	+	NA	NA	NA	NA	NA	NA	N	C	C	C	M	M	N	C	C	C	C	C	C	M	A	C	C	N	C	C	C	N	A	N	C	M	C	C	C	C	C	N	C	C	C	N	C	C	C
TP24043	A/G	0	24043	+	NA	NA	NA	NA	NA	NA	A	G	R	R	G	R	R	R	R	R	A	R	G	A	R	G	R	R	A	R	R	R	G	A	R	A	R	G	R	R	G	R	A	A	R	N	R	A	R
TP24106	A/T	0	24106	+	NA	NA	NA	NA	NA	NA	A	W	W	W	A	W	W	W	W	W	A	A	W	A	A	A	W	A	A	A	T	A	T	A	W	A	W	W	W	W	A	A	N	A	W	T	W	A	A
TP24118	T/G	0	24118	+	NA	NA	NA	NA	NA	NA	T	T	K	T	K	K	K	T	T	T	T	K	K	T	K	T	T	N	K	T	T	K	T	K	G	T	T	T	K	T	T	T	K	K	T	T	K	K	T
TP24120	C/A	0	24120	+	NA	NA	NA	NA	NA	NA	C	M	C	C	C	C	M	M	M	N	C	C	M	N	C	C	A	N	C	C	N	M	N	C	C	C	M	C	C	A	A	N	C	C	C	N	C	C	C
TP24123	G/A	0	24123	+	NA	NA	NA	NA	NA	NA	N	G	G	A	R	G	R	G	G	G	G	G	R	N	A	N	G	N	G	G	G	G	G	R	G	G	N	A	N	N	N	N	N	N	G	G	G	G	N
TP24146	A/C	0	24146	+	NA	NA	NA	NA	NA	NA	C	M	M	M	M	M	M	M	M	M	M	M	M	M	M	M	A	N	N	M	A	M	C	M	C	A	M	A	C	A	M	C	N	A	C	N	A	M	A
TP24151	A/G	0	24151	+	NA	NA	NA	NA	NA	NA	A	A	A	A	A	A	A	N	R	R	A	N	A	A	A	N	N	N	A	A	N	N	A	A	R	N	A	A	A	A	A	A	A	N	A	N	N	N	A
TP24204	T/C	0	24204	+	NA	NA	NA	NA	NA	NA	T	C	C	C	Y	Y	T	C	C	T	Y	T	C	Y	T	T	C	T	N	T	C	N	T	T	C	Y	T	T	T	T	T	C	C	C	N	T	T	T	T
TP24217	G/A	0	24217	+	NA	NA	NA	NA	NA	NA	G	A	A	A	A	R	R	N	G	N	G	A	A	R	G	A	R	N	A	R	N	G	A	N	N	G	R	N	G	N	N	N	R	G	N	N	A	N	N
TP24220	G/A	0	24220	+	NA	NA	NA	NA	NA	NA	G	G	G	G	R	G	R	G	N	N	G	G	G	G	G	N	G	N	G	G	G	N	G	G	A	G	N	G	G	G	G	N	N	G	A	N	R	N	G
TP24230	T/G	0	24230	+	NA	NA	NA	NA	NA	NA	T	G	T	T	T	T	T	G	G	K	T	T	K	T	N	N	G	N	T	T	K	K	N	N	T	T	T	G	T	N	G	N	T	T	N	N	T	T	N
TP24242	G/T	0	24242	+	NA	NA	NA	NA	NA	NA	K	G	N	N	G	G	T	G	G	G	G	T	G	G	N	N	N	N	G	T	N	G	N	N	N	G	T	G	G	G	T	N	T	N	N	N	G	G	N
TP24270	T/C	0	24270	+	NA	NA	NA	NA	NA	NA	T	T	C	Y	T	T	Y	Y	Y	Y	T	T	T	T	T	T	T	N	T	T	Y	N	Y	T	Y	T	T	T	N	Y	N	T	N	T	T	T	T	T	T
TP24278	T/C	0	24278	+	NA	NA	NA	NA	NA	NA	Y	T	Y	Y	T	Y	Y	T	T	Y	Y	C	Y	Y	T	Y	Y	N	Y	T	C	C	C	Y	Y	Y	Y	Y	T	Y	T	T	T	Y	Y	Y	Y	Y	Y
TP24297	T/G	0	24297	+	NA	NA	NA	NA	NA	NA	T	K	T	T	N	T	T	G	K	T	T	T	G	T	T	T	G	N	N	T	T	N	N	T	T	T	T	T	T	T	T	T	N	T	T	N	T	T	T
TP24304	A/C	0	24304	+	NA	NA	NA	NA	NA	NA	N	A	N	M	A	A	A	A	M	A	A	A	A	A	A	A	C	N	A	A	A	A	A	N	C	A	A	A	N	A	A	A	N	A	N	N	N	A	A
TP24343	A/T	0	24343	+	NA	NA	NA	NA	NA	NA	A	A	A	A	A	A	A	A	A	A	A	A	W	A	A	A	A	A	N	W	A	T	A	N	A	A	A	A	W	A	A	N	N	A	A	N	T	W	A
TP24344	A/G	0	24344	+	NA	NA	NA	NA	NA	NA	N	R	A	A	A	A	A	A	R	R	A	A	A	A	A	A	A	N	A	A	A	A	A	A	N	A	A	A	R	A	A	R	A	A	A	N	A	A	A
TP24408	C/T	0	24408	+	NA	NA	NA	NA	NA	NA	Y	C	C	N	C	Y	Y	N	N	C	T	N	C	T	C	C	N	C	N	N	C	C	N	N	C	Y	C	N	C	T	N	C	Y	T	T	N	C	C	C
TP24455	A/G	0	24455	+	NA	NA	NA	NA	NA	NA	A	R	A	A	A	A	A	R	R	R	A	A	R	A	A	A	A	N	A	A	R	A	A	A	R	A	G	A	R	R	R	R	A	A	A	A	A	A	A
TP24457	A/G	0	24457	+	NA	NA	NA	NA	NA	NA	A	A	N	A	R	A	A	N	A	A	A	A	A	A	A	N	A	N	A	A	A	A	N	A	A	A	N	A	A	A	N	N	R	A	A	N	A	A	R
TP24460	T/C	0	24460	+	NA	NA	NA	NA	NA	NA	N	C	T	N	T	T	N	Y	T	C	T	T	Y	T	T	N	N	N	T	T	T	T	N	T	C	T	C	T	Y	Y	T	Y	T	T	N	N	N	N	T
TP24477	A/G	0	24477	+	NA	NA	NA	NA	NA	NA	A	A	A	A	A	A	A	G	R	A	A	A	R	A	A	N	R	N	A	A	A	A	A	N	A	A	A	A	A	A	A	R	A	N	A	A	A	N	A
TP24484	C/G	0	24484	+	NA	NA	NA	NA	NA	NA	C	S	S	S	C	S	S	S	S	S	C	C	S	C	C	C	S	C	C	C	G	C	G	C	S	C	C	S	S	C	S	S	S	C	S	C	S	C	C
TP24490	A/G	0	24490	+	NA	NA	NA	NA	NA	NA	A	N	A	A	A	A	A	G	N	A	A	A	A	A	A	A	A	N	A	A	N	A	A	N	A	A	A	A	N	A	N	N	A	A	N	A	A	N	A
TP24503	T/A	0	24503	+	NA	NA	NA	NA	NA	NA	T	T	T	T	T	T	W	T	W	T	T	T	T	T	T	T	W	N	T	T	T	T	T	T	W	T	T	T	W	W	T	W	T	T	T	N	T	N	T
TP24520	A/C	0	24520	+	NA	NA	NA	NA	NA	NA	A	C	C	C	M	A	N	A	A	A	A	A	C	N	A	N	C	N	A	A	A	A	C	N	N	A	N	N	A	N	N	A	A	N	N	N	N	N	N
TP24531	C/T	0	24531	+	NA	NA	NA	NA	NA	NA	C	Y	C	C	C	Y	Y	T	Y	T	C	C	Y	C	C	N	C	C	Y	C	Y	T	Y	T	T	C	Y	Y	T	Y	Y	Y	C	C	C	C	C	N	C
TP24556	A/G	0	24556	+	NA	NA	NA	NA	NA	NA	A	R	R	R	A	A	A	R	R	R	A	A	R	A	A	A	A	N	A	A	R	R	A	N	R	A	A	R	R	R	R	R	A	A	A	N	A	N	A
TP24578	T/C	0	24578	+	NA	NA	NA	NA	NA	NA	T	Y	Y	Y	T	Y	T	Y	Y	Y	T	T	Y	T	T	T	Y	N	T	T	C	T	C	T	T	T	T	Y	Y	T	Y	Y	Y	T	T	C	C	T	T
TP24579	C/T	0	24579	+	NA	NA	NA	NA	NA	NA	N	T	C	C	C	C	Y	Y	Y	C	C	C	Y	C	C	C	T	N	C	C	C	C	C	C	C	N	N	C	C	Y	C	T	C	C	C	C	C	C	C
TP24632	G/A	0	24632	+	NA	NA	NA	NA	NA	NA	R	G	A	G	G	G	R	R	G	G	R	A	R	R	R	G	R	G	A	R	G	G	G	A	R	R	G	A	R	R	G	R	G	G	G	G	G	A	G
TP24638	T/A	0	24638	+	NA	NA	NA	NA	NA	NA	T	T	T	T	A	T	A	T	T	A	T	T	N	W	W	A	T	A	T	A	N	T	T	A	N	W	N	T	N	A	N	N	N	N	N	N	W	N	A
TP24643	C/A	0	24643	+	NA	NA	NA	NA	NA	NA	C	C	C	C	M	N	C	C	C	N	C	C	C	C	C	M	C	A	N	C	C	C	N	C	C	C	A	C	M	C	N	C	C	N	C	N	M	N	M
TP24646	G/A	0	24646	+	NA	NA	NA	NA	NA	NA	G	N	G	G	G	G	N	N	G	G	G	G	G	G	G	N	G	N	G	G	N	N	G	G	A	G	G	A	A	N	G	N	G	N	G	A	N	G	N
TP24667	A/G	0	24667	+	NA	NA	NA	NA	NA	NA	N	A	G	A	A	A	A	R	R	A	A	A	A	A	A	N	R	N	A	A	A	N	A	A	A	A	N	A	G	G	A	R	A	A	A	A	A	N	N
TP24672	C/T	0	24672	+	NA	NA	NA	NA	NA	NA	C	C	C	C	C	C	C	Y	Y	Y	C	C	Y	C	C	N	C	N	N	C	Y	C	C	C	Y	C	T	C	C	Y	C	Y	C	C	C	N	C	C	C
TP24684	G/A	0	24684	+	NA	NA	NA	NA	NA	NA	G	G	R	G	G	G	G	R	R	N	G	G	N	G	G	G	R	G	N	G	N	G	G	N	G	G	G	G	A	A	N	G	G	G	N	G	G	G	G
TP24698	G/A	0	24698	+	NA	NA	NA	NA	NA	NA	G	G	R	R	G	G	G	A	A	G	G	G	G	R	R	G	N	N	G	G	A	R	R	G	A	G	R	G	G	A	G	N	G	R	R	G	G	G	G
TP24702	A/G	0	24702	+	NA	NA	NA	NA	NA	NA	N	R	A	R	A	A	R	R	R	R	A	A	R	A	A	N	A	N	N	A	G	R	R	A	A	A	A	A	R	G	N	N	A	N	N	N	N	N	A
TP24733	T/C	0	24733	+	NA	NA	NA	NA	NA	NA	T	C	T	Y	T	T	T	T	T	Y	T	T	Y	T	T	T	T	N	T	T	T	C	Y	N	N	T	T	Y	Y	Y	C	T	T	T	T	N	T	T	T
TP24736	T/C	0	24736	+	NA	NA	NA	NA	NA	NA	T	Y	T	T	T	T	T	T	Y	Y	T	T	T	T	T	T	T	T	T	T	T	T	T	T	T	T	T	T	Y	T	T	Y	T	T	T	T	T	T	T
TP24742	T/A	0	24742	+	NA	NA	NA	NA	NA	NA	T	A	T	T	T	T	W	W	A	W	T	T	A	T	T	T	T	T	T	T	W	A	W	N	W	T	T	T	A	W	T	N	T	T	T	T	T	N	T
TP24754	A/T	0	24754	+	NA	NA	NA	NA	NA	NA	A	W	A	W	A	A	A	W	W	W	A	A	W	A	A	A	W	A	A	A	A	A	A	A	W	A	A	A	A	W	A	N	A	A	A	A	A	A	A
TP24785	T/C	0	24785	+	NA	NA	NA	NA	NA	NA	T	N	N	T	C	T	T	N	Y	N	N	Y	Y	T	T	N	T	T	T	T	N	T	N	T	T	T	T	T	T	N	Y	C	T	N	N	N	T	T	C
TP24792	G/T	0	24792	+	NA	NA	NA	NA	NA	NA	G	K	K	K	K	K	K	K	K	K	K	K	K	G	K	G	G	K	K	K	G	G	G	G	G	K	G	K	T	G	G	N	G	K	G	N	K	N	K
TP24808	A/G	0	24808	+	NA	NA	NA	NA	NA	NA	A	A	R	A	A	A	A	A	R	R	A	A	A	A	A	A	G	A	R	A	R	R	R	R	N	A	A	R	A	A	A	N	A	A	A	A	A	R	N
TP24811	C/G	0	24811	+	NA	NA	NA	NA	NA	NA	C	G	C	C	C	C	C	S	S	S	C	C	S	C	C	C	C	N	C	C	S	C	C	C	S	C	S	C	S	C	C	S	C	C	C	C	C	C	C
TP24813	G/C	0	24813	+	NA	NA	NA	NA	NA	NA	G	S	G	G	G	G	S	G	S	S	G	G	S	G	G	G	S	G	G	G	S	S	S	G	S	G	G	G	C	S	G	S	G	G	G	G	G	G	G
TP24817	G/A	0	24817	+	NA	NA	NA	NA	NA	NA	G	R	G	G	G	G	R	R	R	R	G	G	R	R	G	G	R	G	G	G	R	R	R	G	R	G	R	R	R	R	R	R	G	G	G	G	G	G	G
TP24862	T/A	0	24862	+	NA	NA	NA	NA	NA	NA	N	T	W	W	W	W	T	T	A	A	W	N	N	W	W	N	N	N	A	W	T	W	N	N	N	W	T	A	A	N	N	T	T	W	A	N	T	N	W
TP24873	C/T	0	24873	+	NA	NA	NA	NA	NA	NA	N	T	Y	Y	Y	T	C	T	T	N	C	N	C	C	Y	C	T	N	N	C	C	N	C	N	T	C	Y	C	N	C	N	N	C	C	C	N	N	N	T
TP24889	T/C	0	24889	+	NA	NA	NA	NA	NA	NA	T	T	T	T	T	N	N	T	N	C	T	T	T	Y	T	N	T	N	T	Y	N	N	N	T	N	T	T	T	T	T	C	N	N	N	N	N	T	T	N
TP24914	A/C	0	24914	+	NA	NA	NA	NA	NA	NA	A	M	A	M	A	A	A	M	M	A	A	A	M	A	A	A	A	A	A	A	A	M	A	A	M	A	A	A	A	A	M	M	A	A	A	A	A	A	A
TP24942	G/A	0	24942	+	NA	NA	NA	NA	NA	NA	A	G	G	G	A	G	A	R	R	A	R	R	R	R	A	A	A	A	G	R	G	R	G	R	G	A	N	G	R	G	G	G	A	A	A	N	A	G	A
TP24943	G/A	0	24943	+	NA	NA	NA	NA	NA	NA	G	R	G	G	G	G	G	R	R	R	G	G	R	G	G	G	G	G	G	G	G	G	G	G	R	G	G	G	R	R	G	G	G	G	G	N	G	G	G
TP24952	A/G	0	24952	+	NA	NA	NA	NA	NA	NA	A	A	A	A	A	A	A	R	R	G	A	A	R	A	A	A	R	N	A	A	R	A	A	A	N	A	N	A	G	G	G	N	A	A	A	A	A	A	A
TP24965	A/G	0	24965	+	NA	NA	NA	NA	NA	NA	A	R	R	R	A	A	A	G	G	R	A	A	R	A	R	A	R	A	A	A	R	R	G	A	R	A	A	G	R	R	R	R	A	A	A	A	A	A	A
TP24991	T/C	0	24991	+	NA	NA	NA	NA	NA	NA	N	C	C	Y	Y	T	Y	C	Y	Y	Y	T	T	T	Y	N	N	N	C	Y	Y	C	T	N	C	Y	C	N	N	T	N	C	Y	Y	N	N	N	N	N
TP24993	T/A	0	24993	+	NA	NA	NA	NA	NA	NA	T	T	T	T	W	T	W	T	T	T	T	T	T	T	T	N	T	N	T	T	N	T	T	T	A	T	A	T	T	T	W	T	A	A	N	N	A	T	A
TP25000	T/A	0	25000	+	NA	NA	NA	NA	NA	NA	T	T	T	T	T	T	T	W	A	W	T	T	T	T	T	T	W	N	T	T	T	W	N	T	T	T	N	A	A	A	A	T	T	T	T	N	T	T	N
TP25007	A/T	0	25007	+	NA	NA	NA	NA	NA	NA	A	N	A	A	A	W	N	N	A	A	A	A	T	A	A	A	A	N	T	A	A	W	N	N	N	A	A	A	T	N	N	A	N	A	A	N	T	T	A
TP25015	C/G	0	25015	+	NA	NA	NA	NA	NA	NA	C	S	C	S	C	C	C	C	C	G	C	C	C	C	C	N	G	N	N	C	C	C	S	N	S	C	N	C	C	S	C	S	N	C	C	C	C	C	C
TP25039	T/G	0	25039	+	NA	NA	NA	NA	NA	NA	N	N	N	G	G	G	K	T	T	T	T	G	G	K	K	T	T	G	T	T	T	T	G	T	N	T	T	T	N	N	N	N	G	T	N	N	T	K	K
TP25055	A/G	0	25055	+	NA	NA	NA	NA	NA	NA	A	R	A	A	A	A	A	R	R	R	A	A	R	A	A	A	A	N	A	A	R	A	A	A	R	A	G	A	A	R	A	R	A	N	A	N	N	N	A
TP25069	C/A	0	25069	+	NA	NA	NA	NA	NA	NA	C	M	C	C	C	C	M	M	M	M	C	C	M	C	C	C	M	N	C	C	C	C	C	C	M	C	C	C	C	M	C	M	C	C	C	N	C	C	C
TP25071	C/A	0	25071	+	NA	NA	NA	NA	NA	NA	C	A	M	M	C	C	C	A	A	C	C	C	M	C	C	N	C	N	C	C	C	A	N	N	A	C	N	N	A	M	A	A	C	C	N	N	C	C	C
TP25072	T/C	0	25072	+	NA	NA	NA	NA	NA	NA	T	T	N	T	T	T	T	T	T	N	T	T	T	T	T	T	T	T	T	T	T	Y	T	N	T	T	T	T	T	T	T	Y	N	T	T	N	N	N	N
TP25084	C/T	0	25084	+	NA	NA	NA	NA	NA	NA	C	C	C	C	T	Y	Y	C	C	C	C	C	C	Y	C	T	C	T	C	C	Y	C	C	C	C	C	T	N	C	Y	Y	C	C	Y	T	T	Y	C	T
TP25118	C/A	0	25118	+	NA	NA	NA	NA	NA	NA	C	M	M	M	A	M	M	M	M	M	M	C	M	M	C	A	M	A	M	M	M	A	M	M	A	C	M	C	M	M	A	A	C	M	A	M	M	M	A
TP25124	C/G	0	25124	+	NA	NA	NA	NA	NA	NA	C	N	C	C	S	C	N	C	N	C	C	C	C	C	C	G	C	N	N	C	N	C	N	C	N	C	N	C	C	N	C	N	N	C	G	G	S	N	C
TP25134	G/C	0	25134	+	NA	NA	NA	NA	NA	NA	G	C	S	S	G	G	G	S	G	G	G	G	S	G	G	G	G	G	G	G	S	S	C	G	S	G	G	S	G	G	G	N	G	G	G	G	G	G	G
TP25135	G/A	0	25135	+	NA	NA	NA	NA	NA	NA	G	G	R	G	G	G	R	R	R	G	G	G	G	G	G	G	R	N	G	G	G	R	G	G	R	G	G	G	R	R	G	R	G	G	G	N	G	G	G
TP25142	A/T	0	25142	+	NA	NA	NA	NA	NA	NA	A	W	W	W	A	A	A	W	W	W	A	A	A	A	A	A	A	N	A	A	W	W	W	A	W	A	A	W	W	W	W	A	A	A	A	A	A	A	A
TP25146	A/G	0	25146	+	NA	NA	NA	NA	NA	NA	N	N	N	N	A	A	A	R	N	G	R	R	G	N	R	A	A	N	G	A	A	A	N	R	N	G	A	A	R	A	G	G	N	A	A	G	G	R	A
TP25168	C/T	0	25168	+	NA	NA	NA	NA	NA	NA	Y	C	C	C	Y	Y	Y	C	C	Y	Y	Y	C	Y	T	Y	C	T	T	T	Y	C	Y	T	C	Y	Y	C	Y	C	Y	Y	C	T	Y	T	T	T	T
TP25170	C/T	0	25170	+	NA	NA	NA	NA	NA	NA	C	N	C	C	C	C	N	C	N	C	C	C	N	C	C	C	N	N	N	C	T	C	T	C	Y	C	N	N	N	T	Y	T	C	C	C	N	N	C	C
TP25175	G/C	0	25175	+	NA	NA	NA	NA	NA	NA	G	S	S	S	G	C	S	S	S	S	G	G	S	G	G	N	G	N	N	G	N	G	C	N	C	G	C	S	N	C	C	S	S	N	G	N	S	G	G
TP25181	T/C	0	25181	+	NA	NA	NA	NA	NA	NA	T	Y	T	T	T	T	Y	T	Y	Y	T	T	Y	T	T	T	Y	N	T	T	T	T	T	T	Y	T	T	T	T	Y	T	C	T	T	T	N	T	T	T
TP25198	G/T	0	25198	+	NA	NA	NA	NA	NA	NA	G	K	G	G	G	G	G	T	K	G	G	G	T	G	G	N	G	G	G	G	K	G	N	G	T	G	N	G	T	K	G	T	G	G	G	G	G	G	G
TP25219	G/A	0	25219	+	NA	NA	NA	NA	NA	NA	R	G	R	A	R	G	G	A	A	G	R	G	G	A	R	N	A	G	G	R	A	R	A	N	A	R	R	G	G	N	G	A	G	G	N	G	N	N	N
TP25236	G/A	0	25236	+	NA	NA	NA	NA	NA	NA	G	R	R	R	G	R	G	R	R	R	G	G	R	G	G	G	R	G	G	G	A	G	N	G	G	G	G	R	R	G	A	G	R	G	N	A	R	G	G
TP25239	T/C	0	25239	+	NA	NA	NA	NA	NA	NA	T	C	C	C	T	Y	T	C	C	T	Y	T	C	C	T	T	C	N	T	T	C	T	T	T	C	Y	T	Y	T	T	N	N	N	T	T	N	T	T	T
TP25254	A/G	0	25254	+	NA	NA	NA	NA	NA	NA	A	N	R	R	A	R	N	R	R	G	A	A	A	A	A	A	N	A	N	A	G	A	G	A	N	A	A	R	A	N	N	N	G	A	N	N	N	A	N
TP25258	G/A	0	25258	+	NA	NA	NA	NA	NA	NA	A	G	G	G	G	G	G	G	N	G	R	N	N	A	G	N	G	G	G	R	N	G	N	G	G	R	N	G	G	A	A	G	N	G	G	N	G	N	N
TP25277	G/T	0	25277	+	NA	NA	NA	NA	NA	NA	G	K	K	K	G	K	K	G	G	K	G	G	K	G	G	G	K	N	G	G	N	G	T	G	G	G	G	K	G	K	G	G	K	G	T	G	K	G	G
TP25279	G/C	0	25279	+	NA	NA	NA	NA	NA	NA	G	S	C	S	G	G	G	S	S	G	G	N	S	G	G	G	G	G	G	G	N	G	S	G	C	G	N	G	C	N	G	N	N	G	N	G	G	G	N
TP25287	G/A	0	25287	+	NA	NA	NA	NA	NA	NA	G	R	G	G	G	G	G	R	R	R	G	G	R	G	G	G	G	G	N	G	R	G	G	N	A	G	R	G	R	R	G	G	G	G	G	G	G	G	G
TP25300	C/T	0	25300	+	NA	NA	NA	NA	NA	NA	N	C	C	C	Y	T	C	Y	C	Y	T	T	C	Y	C	N	T	N	C	Y	Y	T	C	Y	C	N	Y	C	N	Y	N	N	N	N	N	N	C	T	N
TP25301	A/G	0	25301	+	NA	NA	NA	NA	NA	NA	R	A	A	A	R	R	N	A	A	G	R	A	A	R	A	G	A	N	A	R	A	A	R	A	A	A	G	A	A	A	A	N	A	N	A	G	G	A	G
TP25347	T/A	0	25347	+	NA	NA	NA	NA	NA	NA	A	T	N	A	N	W	N	A	N	T	A	W	A	W	T	T	A	A	T	T	A	T	T	T	T	W	N	N	T	T	N	N	A	N	T	T	N	T	N
TP25362	A/G	0	25362	+	NA	NA	NA	NA	NA	NA	A	A	A	A	A	A	A	A	A	N	R	R	A	A	G	A	N	N	R	A	A	A	A	R	G	A	G	A	A	A	A	A	A	R	A	A	A	A	N
TP25366	G/A	0	25366	+	NA	NA	NA	NA	NA	NA	N	N	G	R	G	G	G	G	A	A	G	N	G	G	G	G	A	N	G	G	G	G	A	G	N	N	N	N	G	G	N	N	N	N	G	N	N	N	G
TP25387	A/T	0	25387	+	NA	NA	NA	NA	NA	NA	W	N	A	A	W	W	W	A	A	N	A	A	A	W	T	A	A	N	A	W	N	N	N	A	A	T	N	N	A	N	N	N	N	A	A	A	N	N	N
TP25403	A/G	0	25403	+	NA	NA	NA	NA	NA	NA	A	A	A	A	A	A	A	R	A	R	A	A	A	A	A	A	A	A	A	A	R	N	A	A	A	A	A	A	A	A	A	A	A	A	A	A	R	A	A
TP25439	C/T	0	25439	+	NA	NA	NA	NA	NA	NA	C	C	C	C	C	C	C	N	N	C	C	C	C	C	C	C	C	N	N	C	C	Y	C	C	Y	C	N	C	C	C	N	C	N	C	N	N	N	N	C
TP25455	T/A	0	25455	+	NA	NA	NA	NA	NA	NA	T	W	W	W	W	A	W	T	W	W	W	T	W	W	W	W	T	T	W	W	T	T	T	N	T	W	W	N	W	T	T	T	W	W	W	T	W	T	W
TP25457	C/T	0	25457	+	NA	NA	NA	NA	NA	NA	C	T	C	C	C	C	C	N	Y	Y	C	C	Y	C	C	C	C	C	C	C	Y	C	C	C	T	C	Y	C	C	T	C	C	N	C	N	N	C	N	C
TP25464	A/T	0	25464	+	NA	NA	NA	NA	NA	NA	A	W	W	W	A	W	A	W	W	W	A	A	W	A	A	A	W	A	A	A	W	A	A	A	A	A	A	A	A	A	W	A	W	A	W	N	A	A	A
TP25482	G/A	0	25482	+	NA	NA	NA	NA	NA	NA	G	R	R	G	G	G	G	A	A	N	G	G	G	G	N	N	G	N	G	G	R	N	A	G	G	G	G	N	N	N	N	R	N	N	N	N	G	G	G
TP25492	T/C	0	25492	+	NA	NA	NA	NA	NA	NA	T	T	Y	T	T	T	T	T	Y	T	T	T	T	T	T	T	Y	N	T	T	T	Y	T	T	T	T	T	T	Y	Y	T	C	T	T	T	T	T	T	T
TP25559	T/G	0	25559	+	NA	NA	NA	NA	NA	NA	T	G	K	T	G	K	K	K	K	K	T	G	K	K	K	G	K	N	T	G	K	G	K	T	G	K	G	K	T	G	T	G	N	T	N	G	K	T	G
TP25570	C/A	0	25570	+	NA	NA	NA	NA	NA	NA	N	N	M	N	C	C	N	A	A	N	C	C	C	C	C	C	C	N	C	C	N	A	A	C	N	C	C	C	A	M	A	A	N	C	N	N	N	C	C
TP25583	T/C	0	25583	+	NA	NA	NA	NA	NA	NA	T	C	Y	Y	T	Y	Y	T	C	Y	T	T	Y	T	T	N	T	T	T	T	C	T	N	N	Y	T	T	C	Y	T	C	N	N	N	Y	N	Y	T	T
TP25585	T/A	0	25585	+	NA	NA	NA	NA	NA	NA	T	T	W	W	T	W	T	T	W	T	T	T	W	T	T	T	N	N	N	T	T	A	T	T	N	T	T	T	T	T	T	A	T	T	A	N	T	T	T
TP25615	G/A	0	25615	+	NA	NA	NA	NA	NA	NA	G	R	G	G	G	G	R	R	R	R	G	G	R	G	G	G	R	N	G	G	R	R	R	A	R	G	R	A	R	R	R	R	G	G	G	G	G	G	G
TP25635	G/A	0	25635	+	NA	NA	NA	NA	NA	NA	G	N	G	G	R	G	G	G	G	G	G	G	G	G	G	N	G	N	G	A	G	G	A	G	A	G	G	A	N	A	G	N	G	A	G	N	G	G	G
TP25645	A/G	0	25645	+	NA	NA	NA	NA	NA	NA	A	G	R	R	R	R	R	G	G	A	A	A	R	A	R	R	G	N	G	A	N	A	A	A	N	A	G	A	A	A	A	N	A	R	A	N	G	R	R
TP25653	A/G	0	25653	+	NA	NA	NA	NA	NA	NA	A	A	A	A	A	R	A	A	A	A	A	A	A	A	A	A	N	N	R	R	A	N	A	G	A	A	A	A	R	A	N	N	N	A	N	A	R	R	A
TP25677	A/C	0	25677	+	NA	NA	NA	NA	NA	NA	A	M	M	M	A	M	A	N	N	A	M	M	M	A	A	A	A	A	M	N	A	A	A	M	A	A	A	A	N	A	A	N	A	A	A	A	A	M	A
TP25746	A/T	0	25746	+	NA	NA	NA	NA	NA	NA	A	W	A	A	A	A	A	W	W	N	A	A	A	A	A	N	N	N	A	A	N	A	N	N	T	A	A	T	W	A	T	T	A	A	N	N	A	A	A
TP25764	G/A	0	25764	+	NA	NA	NA	NA	NA	NA	G	R	R	R	G	G	R	A	R	R	R	G	R	G	R	G	G	G	G	R	R	G	A	G	A	G	G	G	R	R	A	R	R	R	R	N	G	G	G
TP25779	A/C	0	25779	+	NA	NA	NA	NA	NA	NA	A	M	A	A	A	A	A	A	A	A	A	A	M	A	A	A	A	A	A	A	A	A	A	A	A	A	A	A	A	A	M	M	A	A	A	A	A	A	A
TP25855	T/C	0	25855	+	NA	NA	NA	NA	NA	NA	T	T	T	T	Y	T	Y	T	T	T	T	C	T	T	T	C	T	N	N	T	N	T	N	T	N	T	C	T	T	T	N	N	N	C	C	N	T	N	N
TP25874	G/C	0	25874	+	NA	NA	NA	NA	NA	NA	G	S	G	G	G	G	G	S	S	C	G	G	S	G	G	G	G	N	G	G	S	G	G	G	N	G	G	G	G	G	G	C	N	G	G	G	G	G	G
TP25877	G/C	0	25877	+	NA	NA	NA	NA	NA	NA	G	G	G	G	G	G	G	G	G	N	G	N	G	G	G	N	N	N	N	G	G	G	G	N	S	G	G	N	N	G	G	N	N	N	G	N	N	N	G
TP25886	C/A	0	25886	+	NA	NA	NA	NA	NA	NA	N	C	C	C	M	C	C	C	C	C	C	C	N	C	C	N	C	N	C	C	C	C	C	N	N	C	M	C	C	N	C	N	C	C	A	A	A	C	C
TP25890	C/T	0	25890	+	NA	NA	NA	NA	NA	NA	C	Y	C	C	C	C	C	C	Y	C	C	C	Y	C	C	N	C	N	C	C	C	C	C	C	Y	C	C	C	C	C	C	N	C	C	C	C	C	C	C
TP25913	C/T	0	25913	+	NA	NA	NA	NA	NA	NA	Y	C	C	C	C	C	C	C	C	C	Y	C	C	C	C	C	C	N	C	Y	T	Y	Y	C	N	Y	C	C	C	C	C	C	C	C	C	C	C	C	C
TP25961	C/T	0	25961	+	NA	NA	NA	NA	NA	NA	T	C	Y	C	C	C	C	C	N	C	Y	Y	Y	C	C	N	C	C	C	T	C	N	C	Y	N	Y	C	C	N	C	N	C	N	N	C	T	C	N	C
TP25973	C/T	0	25973	+	NA	NA	NA	NA	NA	NA	C	C	C	C	C	C	Y	C	C	C	C	Y	C	C	C	N	C	N	C	N	C	C	C	C	C	C	C	C	C	C	C	N	C	C	N	C	Y	N	Y
TP25982	A/G	0	25982	+	NA	NA	NA	NA	NA	NA	A	R	R	R	A	A	A	R	R	A	A	A	R	A	A	A	A	N	A	A	A	R	R	A	R	A	A	R	R	R	R	R	A	A	A	A	A	A	A
TP25993	T/A	0	25993	+	NA	NA	NA	NA	NA	NA	N	T	A	T	T	T	W	T	T	W	T	T	T	T	T	N	T	N	T	T	T	T	T	T	T	T	T	T	N	W	N	T	N	T	T	N	T	N	T
TP26000	A/T	0	26000	+	NA	NA	NA	NA	NA	NA	W	W	W	A	W	W	W	A	A	A	T	W	W	A	W	A	A	A	W	A	A	T	T	W	W	W	A	A	A	A	A	A	W	W	W	A	A	W	A
TP26009	T/G	0	26009	+	NA	NA	NA	NA	NA	NA	K	T	T	T	K	K	G	K	T	N	K	K	G	N	N	N	T	N	K	T	T	T	T	T	T	K	T	T	K	N	N	T	T	N	N	N	G	N	T
TP26022	A/G	0	26022	+	NA	NA	NA	NA	NA	NA	A	A	R	A	A	A	R	A	R	A	A	A	R	A	A	A	R	N	A	A	A	R	A	A	A	A	A	A	A	A	A	A	A	A	A	A	A	A	A
TP26031	G/A	0	26031	+	NA	NA	NA	NA	NA	NA	G	A	G	G	G	G	R	A	R	R	G	G	A	G	G	G	G	N	G	G	R	A	G	N	G	G	A	N	A	G	N	R	N	G	G	N	N	G	G
TP26084	A/G	0	26084	+	NA	NA	NA	NA	NA	NA	A	G	G	G	G	R	R	A	N	A	A	N	N	R	R	G	A	G	A	R	A	A	G	N	G	N	G	N	N	N	A	N	N	A	R	N	R	N	N
TP26088	A/T	0	26088	+	NA	NA	NA	NA	NA	NA	A	N	W	W	W	A	A	T	T	A	A	A	W	A	A	A	T	T	W	A	A	A	N	T	A	A	N	A	N	A	A	N	A	N	A	N	T	T	N
TP26099	T/A	0	26099	+	NA	NA	NA	NA	NA	NA	T	W	W	W	W	W	W	W	T	W	W	T	T	W	W	W	W	N	N	T	N	T	N	W	A	W	W	W	A	W	N	W	T	N	N	N	W	T	W
TP26157	G/T	0	26157	+	NA	NA	NA	NA	NA	NA	G	G	G	G	G	G	N	G	G	G	G	G	G	G	G	N	N	N	G	N	G	G	G	N	K	G	G	G	T	G	G	K	G	G	G	G	G	N	G
TP26174	C/T	0	26174	+	NA	NA	NA	NA	NA	NA	C	Y	Y	Y	C	Y	C	C	C	C	C	Y	Y	C	C	C	Y	C	Y	C	C	C	C	Y	C	C	C	C	C	C	C	C	C	C	C	C	C	Y	C
TP26180	C/T	0	26180	+	NA	NA	NA	NA	NA	NA	C	C	Y	Y	C	C	C	T	T	C	C	C	Y	C	C	C	Y	C	N	C	C	T	C	N	C	C	N	N	C	C	N	N	C	N	C	N	C	C	N
TP26187	C/A	0	26187	+	NA	NA	NA	NA	NA	NA	C	C	C	C	M	M	M	C	N	C	C	M	C	M	C	M	C	C	C	C	C	C	C	C	C	C	M	C	C	C	C	C	C	C	M	M	M	C	M
TP26201	C/A	0	26201	+	NA	NA	NA	NA	NA	NA	C	M	C	C	C	M	C	M	C	M	M	C	C	C	C	C	M	N	M	C	C	C	M	C	M	M	C	C	C	M	M	M	C	C	C	N	M	C	M
TP26204	C/T	0	26204	+	NA	NA	NA	NA	NA	NA	T	N	T	Y	C	Y	C	T	N	N	Y	T	N	N	Y	N	N	N	T	Y	N	Y	C	N	C	T	C	Y	N	N	C	N	C	C	C	N	N	N	N
TP26214	T/C	0	26214	+	NA	NA	NA	NA	NA	NA	T	C	N	C	T	T	T	C	C	T	N	N	C	T	T	T	C	N	N	N	T	T	T	N	N	T	T	N	T	T	Y	T	T	T	N	T	T	N	T
TP26237	T/A	0	26237	+	NA	NA	NA	NA	NA	NA	T	T	T	W	W	T	W	T	N	N	W	A	N	T	W	N	A	N	T	T	T	A	N	T	T	N	A	A	A	T	A	T	N	A	N	N	T	N	W
TP26251	G/A	0	26251	+	NA	NA	NA	NA	NA	NA	G	G	G	G	G	G	G	N	G	R	G	G	G	G	G	N	R	N	N	G	G	G	A	N	N	G	G	G	R	R	A	R	G	G	N	G	G	N	G
TP26263	A/G	0	26263	+	NA	NA	NA	NA	NA	NA	A	N	N	A	R	A	G	A	N	A	A	A	N	A	A	G	A	N	A	A	A	A	N	A	N	A	N	N	N	A	G	N	N	N	A	N	N	A	G
TP26274	G/A	0	26274	+	NA	NA	NA	NA	NA	NA	G	A	G	G	G	G	G	R	G	A	G	G	R	G	G	G	R	G	G	G	R	G	N	N	N	G	G	G	R	R	N	R	N	G	G	N	G	G	G
TP26282	G/C	0	26282	+	NA	NA	NA	NA	NA	NA	N	G	G	G	G	N	G	G	N	G	G	N	N	G	G	G	G	N	G	G	S	S	N	G	N	N	G	N	G	C	G	G	N	G	G	N	G	G	N
TP26286	G/C	0	26286	+	NA	NA	NA	NA	NA	NA	G	G	S	G	G	S	G	C	N	G	C	G	G	C	G	N	N	N	N	G	C	N	N	G	C	N	G	G	G	G	N	C	G	G	N	N	G	G	G
TP26299	T/A	0	26299	+	NA	NA	NA	NA	NA	NA	N	T	T	T	T	T	T	W	T	A	T	T	T	W	W	N	N	N	T	W	T	N	T	T	N	W	W	T	N	A	T	N	T	T	T	N	T	T	T
TP26331	C/T	0	26331	+	NA	NA	NA	NA	NA	NA	N	C	N	C	C	C	N	T	T	T	T	C	N	C	C	C	T	N	Y	Y	T	N	C	N	C	N	C	T	T	N	N	N	N	N	C	N	N	Y	C
TP26382	G/A	0	26382	+	NA	NA	NA	NA	NA	NA	G	R	G	G	G	R	G	G	G	G	G	G	R	G	G	G	G	G	G	G	G	G	G	G	G	G	G	G	G	G	G	R	G	G	G	G	G	G	G
TP26389	T/A	0	26389	+	NA	NA	NA	NA	NA	NA	T	T	T	T	T	W	T	T	T	T	T	T	T	T	T	N	N	N	T	T	T	N	W	T	N	T	N	T	T	T	N	N	W	N	T	N	T	T	N
TP26402	G/A	0	26402	+	NA	NA	NA	NA	NA	NA	R	A	G	R	A	R	R	G	G	A	A	R	R	R	R	R	G	N	A	R	G	R	R	A	G	R	G	R	R	G	A	G	G	G	G	A	A	A	R
TP26405	G/T	0	26405	+	NA	NA	NA	NA	NA	NA	G	T	G	G	G	G	N	K	G	T	G	N	T	G	G	N	N	N	G	N	G	N	G	N	G	G	G	N	K	T	T	T	G	G	N	N	G	G	G
TP26426	C/A	0	26426	+	NA	NA	NA	NA	NA	NA	C	M	C	M	C	C	C	M	C	C	C	C	M	C	C	C	C	C	C	C	M	M	M	C	M	C	C	C	C	C	C	M	C	C	C	C	C	C	C
TP26440	G/T	0	26440	+	NA	NA	NA	NA	NA	NA	N	G	G	K	G	G	G	G	G	N	N	G	G	G	G	N	N	N	G	G	K	G	K	N	N	G	G	G	G	G	G	N	N	G	N	N	N	N	G
TP26454	C/T	0	26454	+	NA	NA	NA	NA	NA	NA	Y	N	C	Y	Y	Y	N	C	N	N	Y	C	T	T	C	N	N	N	C	C	C	N	N	N	C	C	N	N	Y	C	N	N	N	T	C	C	Y	N	N
TP26456	A/G	0	26456	+	NA	NA	NA	NA	NA	NA	A	R	A	R	A	A	A	R	R	R	A	A	R	A	A	A	A	A	A	R	R	A	R	A	A	A	A	A	G	A	R	R	A	A	A	A	A	A	A
TP26469	A/G	0	26469	+	NA	NA	NA	NA	NA	NA	R	R	R	R	R	R	R	R	R	R	R	R	R	R	R	R	R	A	R	R	R	R	R	R	R	R	R	R	R	R	R	R	R	R	R	A	R	R	R
TP26490	T/G	0	26490	+	NA	NA	NA	NA	NA	NA	T	K	T	T	T	T	K	K	K	T	T	T	K	T	T	T	K	N	T	T	K	G	T	T	K	T	K	T	K	G	K	K	T	T	T	T	T	T	T
TP26509	A/G	0	26509	+	NA	NA	NA	NA	NA	NA	A	A	A	A	R	A	R	A	A	A	A	A	A	R	A	G	A	G	A	A	N	R	N	N	G	A	G	A	A	A	N	N	G	A	G	N	N	A	G
TP26575	G/A	0	26575	+	NA	NA	NA	NA	NA	NA	G	R	R	R	G	G	G	A	A	G	G	G	R	G	G	G	G	N	G	G	R	R	R	G	R	G	G	A	R	G	A	G	N	G	G	G	G	N	G
TP26577	C/A	0	26577	+	NA	NA	NA	NA	NA	NA	M	C	C	C	M	C	M	C	C	C	C	A	C	C	C	A	C	N	N	M	A	M	N	C	C	M	C	C	M	C	M	C	C	C	N	A	A	C	M
TP26580	T/C	0	26580	+	NA	NA	NA	NA	NA	NA	N	T	T	T	T	T	T	Y	N	T	T	T	T	T	T	N	N	N	T	N	T	T	N	T	C	T	N	T	T	C	N	T	N	T	N	N	T	T	N
TP26581	C/T	0	26581	+	NA	NA	NA	NA	NA	NA	C	C	C	C	C	C	C	Y	C	C	C	C	C	C	C	N	C	N	C	C	C	C	C	C	Y	C	C	C	Y	C	C	C	C	C	N	C	C	C	C
TP26586	G/A	0	26586	+	NA	NA	NA	NA	NA	NA	G	G	G	G	G	G	R	N	R	N	G	G	G	G	G	G	R	N	G	G	G	A	N	G	G	G	G	G	N	R	G	N	G	G	G	N	G	N	N
TP26589	A/T	0	26589	+	NA	NA	NA	NA	NA	NA	A	A	A	A	A	W	A	A	A	A	A	A	A	T	A	N	A	N	A	W	N	T	N	A	T	A	W	A	A	T	N	A	A	A	N	A	W	A	A
TP26628	G/A	0	26628	+	NA	NA	NA	NA	NA	NA	N	G	A	G	G	R	R	N	A	N	N	R	R	A	R	G	R	N	A	R	R	G	G	G	A	R	N	G	R	G	N	A	N	R	N	A	R	A	R
TP26633	C/T	0	26633	+	NA	NA	NA	NA	NA	NA	C	C	C	C	Y	C	N	C	C	N	C	C	C	Y	C	C	C	N	N	Y	C	C	T	N	T	C	C	C	C	N	N	N	N	N	T	N	Y	N	Y
TP26636	A/C	0	26636	+	NA	NA	NA	NA	NA	NA	N	N	A	M	A	A	A	A	A	M	A	A	A	A	A	N	N	N	A	A	N	A	A	A	M	A	A	A	A	N	A	M	N	A	N	N	A	N	A
TP26671	C/T	0	26671	+	NA	NA	NA	NA	NA	NA	C	T	Y	T	C	C	Y	Y	T	N	C	C	N	C	C	N	C	N	N	N	T	C	N	N	C	C	C	C	Y	C	N	C	C	N	N	N	N	N	C
TP26675	T/G	0	26675	+	NA	NA	NA	NA	NA	NA	N	T	K	K	T	K	K	K	K	N	K	T	T	T	K	T	G	T	K	K	T	T	T	N	N	K	T	T	T	K	N	T	N	T	N	N	T	N	T
TP26695	C/T	0	26695	+	NA	NA	NA	NA	NA	NA	C	C	C	C	C	N	Y	C	C	C	Y	Y	C	Y	C	C	C	N	T	T	N	T	N	T	C	C	C	Y	C	Y	Y	C	C	C	Y	C	Y	T	C
TP26708	A/G	0	26708	+	NA	NA	NA	NA	NA	NA	A	R	A	R	A	A	A	R	R	R	A	A	R	A	A	A	A	A	A	A	R	R	R	A	R	A	A	A	R	R	R	R	A	A	R	A	A	A	A
TP26714	T/C	0	26714	+	NA	NA	NA	NA	NA	NA	N	C	N	T	T	T	T	Y	T	N	T	N	T	T	T	N	T	N	T	T	Y	T	T	T	N	T	Y	T	T	N	T	N	T	N	T	N	T	T	T
TP26747	A/G	0	26747	+	NA	NA	NA	NA	NA	NA	N	R	A	A	A	A	R	R	R	N	A	A	R	A	A	N	R	N	N	A	A	N	A	A	A	A	A	A	A	A	N	N	A	A	N	N	A	A	A
TP26756	C/T	0	26756	+	NA	NA	NA	NA	NA	NA	C	C	C	C	C	N	Y	C	C	C	C	N	C	C	C	T	C	N	C	C	N	N	N	C	N	C	N	C	C	N	N	C	C	T	T	T	T	C	T
TP26773	T/C	0	26773	+	NA	NA	NA	NA	NA	NA	T	T	T	Y	Y	T	T	Y	Y	Y	T	T	Y	T	T	T	Y	T	T	T	Y	T	Y	T	Y	Y	T	Y	T	Y	T	Y	T	T	T	T	Y	T	T
TP26784	T/A	0	26784	+	NA	NA	NA	NA	NA	NA	A	T	T	T	T	W	W	W	N	A	A	W	T	W	A	T	A	N	T	W	A	A	T	T	T	A	W	A	T	A	T	A	A	W	T	N	W	T	T
TP26797	A/G	0	26797	+	NA	NA	NA	NA	NA	NA	A	R	R	A	A	A	R	R	R	N	A	A	R	A	A	A	A	N	A	A	A	G	N	A	A	A	A	R	A	A	N	A	A	A	A	N	A	A	A
TP26869	T/G	0	26869	+	NA	NA	NA	NA	NA	NA	T	T	T	K	T	T	T	T	K	K	T	T	T	T	T	T	T	N	T	T	K	T	G	N	K	T	T	T	N	K	T	T	N	T	T	T	T	N	T
TP26874	G/A	0	26874	+	NA	NA	NA	NA	NA	NA	G	R	G	G	G	G	G	R	A	R	G	G	R	G	G	G	G	N	G	G	R	G	G	G	R	G	R	G	A	A	G	A	G	G	G	N	G	G	G
TP26889	T/C	0	26889	+	NA	NA	NA	NA	NA	NA	T	T	N	Y	T	T	T	Y	C	T	T	T	Y	T	T	N	T	T	T	T	T	Y	Y	N	T	T	T	T	T	T	Y	C	T	T	N	N	T	T	T
TP26903	A/G	0	26903	+	NA	NA	NA	NA	NA	NA	A	G	R	R	A	A	A	R	N	G	A	A	R	A	A	N	A	A	A	A	R	G	G	N	R	A	N	A	G	R	N	N	N	A	A	N	A	A	A
TP26921	C/A	0	26921	+	NA	NA	NA	NA	NA	NA	C	A	M	M	C	C	C	C	C	M	C	C	C	C	N	C	C	N	C	C	M	C	M	C	C	C	C	C	C	C	M	A	N	C	C	N	C	C	C
TP26925	C/T	0	26925	+	NA	NA	NA	NA	NA	NA	C	N	N	C	C	Y	C	N	C	N	C	C	Y	C	C	C	C	N	C	C	T	C	T	C	Y	C	C	Y	N	Y	Y	N	N	C	N	N	C	C	C
TP26937	G/C	0	26937	+	NA	NA	NA	NA	NA	NA	G	S	G	S	G	G	G	S	G	G	G	G	S	G	G	G	C	G	G	G	S	S	C	G	S	G	S	G	C	S	S	S	G	G	G	G	G	G	G
TP26967	A/T	0	26967	+	NA	NA	NA	NA	NA	NA	A	A	W	A	T	A	W	A	A	A	A	T	A	W	W	T	A	N	W	N	N	A	A	W	T	A	T	A	W	T	N	N	A	W	T	A	A	W	T
TP26982	T/C	0	26982	+	NA	NA	NA	NA	NA	NA	T	T	Y	T	T	T	T	T	Y	T	T	T	T	T	T	T	Y	N	T	T	T	N	T	T	T	T	T	T	Y	C	N	T	T	Y	N	T	T	T	N
TP26984	G/A	0	26984	+	NA	NA	NA	NA	NA	NA	G	R	R	G	R	G	R	R	R	R	G	R	R	G	G	A	R	A	G	R	G	G	G	G	R	G	R	G	G	R	R	R	G	G	R	G	R	G	A
TP26989	C/A	0	26989	+	NA	NA	NA	NA	NA	NA	A	M	M	C	A	C	M	C	C	C	C	A	M	A	M	N	C	N	C	A	C	C	C	N	N	A	A	C	C	M	C	C	C	C	N	N	M	N	A
TP26993	C/T	0	26993	+	NA	NA	NA	NA	NA	NA	C	Y	Y	Y	C	C	C	Y	Y	Y	C	C	Y	C	C	C	C	C	C	C	Y	Y	Y	C	Y	C	C	Y	Y	Y	Y	Y	C	C	C	C	C	C	C
TP27002	C/T	0	27002	+	NA	NA	NA	NA	NA	NA	C	N	C	C	N	C	C	Y	C	N	N	C	N	C	C	C	C	N	N	N	Y	C	C	C	C	C	C	C	T	C	N	C	C	C	C	N	N	C	C
TP27005	C/G	0	27005	+	NA	NA	NA	NA	NA	NA	C	S	C	C	C	C	S	S	S	N	C	C	S	C	C	C	G	N	C	C	C	N	C	C	S	C	C	C	C	C	C	N	C	C	C	N	C	C	C
TP27014	C/T	0	27014	+	NA	NA	NA	NA	NA	NA	C	C	C	C	C	C	Y	T	N	T	C	C	Y	C	C	C	T	N	C	C	C	C	C	C	T	C	N	C	C	Y	N	N	N	C	C	N	C	C	C
TP27015	A/G	0	27015	+	NA	NA	NA	NA	NA	NA	A	A	R	R	A	A	A	A	A	A	A	A	A	A	A	A	A	A	A	A	R	A	R	A	A	A	A	A	A	R	A	A	A	A	N	N	R	A	A
TP27020	C/T	0	27020	+	NA	NA	NA	NA	NA	NA	T	C	Y	Y	T	T	T	Y	C	N	T	Y	Y	T	T	N	C	N	N	T	C	T	C	C	Y	T	C	Y	T	Y	C	C	T	T	N	N	C	C	Y
TP27024	T/A	0	27024	+	NA	NA	NA	NA	NA	NA	T	W	W	W	T	T	W	W	W	W	T	T	W	T	T	T	T	T	T	T	W	W	W	T	A	T	T	T	W	W	T	W	T	T	T	T	T	T	T
TP27037	T/A	0	27037	+	NA	NA	NA	NA	NA	NA	T	W	T	T	T	T	W	T	W	W	T	T	W	T	T	T	W	T	T	T	W	W	T	T	W	T	W	W	W	W	T	W	T	T	T	N	T	T	T
TP27045	A/G	0	27045	+	NA	NA	NA	NA	NA	NA	R	A	A	A	G	A	G	A	A	G	A	A	A	G	R	N	A	N	G	R	A	A	A	R	A	R	G	A	G	N	A	A	N	A	N	G	G	A	G
TP27058	T/C	0	27058	+	NA	NA	NA	NA	NA	NA	T	Y	C	Y	T	Y	T	C	C	N	T	T	N	T	N	T	T	T	T	T	N	T	C	N	T	T	T	T	Y	C	T	N	N	T	Y	N	T	N	T
TP27066	C/T	0	27066	+	NA	NA	NA	NA	NA	NA	C	Y	C	C	C	C	Y	Y	Y	Y	C	C	Y	C	C	N	Y	N	C	C	Y	Y	Y	C	Y	C	Y	Y	Y	Y	Y	Y	C	C	C	N	C	C	C
TP27070	T/C	0	27070	+	NA	NA	NA	NA	NA	NA	T	N	T	T	T	T	T	Y	N	T	T	T	N	T	T	T	T	N	N	T	Y	N	T	T	Y	T	T	T	T	T	T	T	T	T	T	T	T	N	N
TP27090	C/T	0	27090	+	NA	NA	NA	NA	NA	NA	C	C	Y	C	C	C	Y	Y	Y	C	C	C	C	C	C	C	Y	C	C	C	C	C	C	C	Y	C	C	C	Y	Y	C	Y	C	C	C	N	C	C	C
TP27104	G/A	0	27104	+	NA	NA	NA	NA	NA	NA	G	G	R	G	G	G	R	R	R	G	G	G	G	G	G	N	A	N	G	G	G	G	G	G	R	G	G	G	G	G	G	A	G	G	G	N	G	G	G
TP27109	G/A	0	27109	+	NA	NA	NA	NA	NA	NA	G	R	R	R	G	G	G	R	R	G	G	G	R	G	G	G	G	G	G	G	R	G	R	G	G	G	G	G	R	G	A	G	G	G	G	N	G	G	G
TP27112	T/A	0	27112	+	NA	NA	NA	NA	NA	NA	T	N	T	T	T	T	T	T	T	T	T	T	T	T	T	T	T	N	T	N	N	N	N	T	T	T	T	N	N	T	T	W	W	T	T	N	T	N	T
TP27123	C/A	0	27123	+	NA	NA	NA	NA	NA	NA	M	C	C	C	C	C	A	M	A	N	M	C	M	C	M	C	M	N	C	M	C	C	N	A	N	A	C	C	C	N	C	C	C	C	C	A	N	N	C
TP27161	T/C	0	27161	+	NA	NA	NA	NA	NA	NA	T	T	T	T	T	T	T	Y	T	T	T	T	T	Y	T	T	T	N	T	T	Y	T	T	T	Y	T	Y	T	Y	Y	T	N	T	T	T	N	T	T	N
TP27172	G/C	0	27172	+	NA	NA	NA	NA	NA	NA	G	G	G	G	C	G	G	G	G	G	G	S	G	S	G	G	G	N	G	S	G	G	G	G	G	G	S	G	S	G	S	G	G	S	G	C	C	N	S
TP27176	A/G	0	27176	+	NA	NA	NA	NA	NA	NA	A	A	R	R	A	R	A	N	A	A	G	R	N	A	A	A	A	N	N	A	A	N	N	A	N	A	A	A	N	A	A	A	A	A	A	A	A	N	A
TP27191	T/C	0	27191	+	NA	NA	NA	NA	NA	NA	T	C	T	T	T	T	Y	Y	Y	N	T	T	C	T	T	N	T	T	T	T	N	T	N	T	Y	T	T	T	T	Y	T	C	N	T	T	N	N	N	T
TP27199	T/A	0	27199	+	NA	NA	NA	NA	NA	NA	T	W	T	T	T	T	W	T	W	W	T	T	W	T	T	N	W	N	T	T	W	W	T	T	W	T	W	T	T	W	A	W	N	T	N	N	T	T	T
TP27205	A/T	0	27205	+	NA	NA	NA	NA	NA	NA	A	W	A	W	A	A	A	W	W	W	A	A	W	A	A	A	N	A	A	A	W	A	W	A	A	A	A	A	A	T	W	A	A	N	A	A	A	N	A
TP27229	A/G	0	27229	+	NA	NA	NA	NA	NA	NA	R	A	A	A	A	A	N	N	N	N	G	A	A	A	A	A	N	A	A	N	A	N	N	N	A	R	A	N	N	A	A	A	A	A	N	A	A	A	N
TP27242	A/G	0	27242	+	NA	NA	NA	NA	NA	NA	A	G	G	R	G	R	A	G	G	A	R	G	R	G	A	R	N	N	A	G	G	G	A	A	G	R	A	A	A	G	A	A	A	G	A	N	R	A	G
TP27244	T/G	0	27244	+	NA	NA	NA	NA	NA	NA	T	T	T	T	T	G	T	T	T	T	T	N	T	T	N	T	T	N	T	T	N	N	T	T	G	N	T	N	T	T	T	N	N	N	N	N	T	N	T
TP27286	A/G	0	27286	+	NA	NA	NA	NA	NA	NA	A	A	A	A	A	A	A	A	A	N	A	A	A	N	N	A	A	N	A	A	R	A	R	A	A	A	N	N	N	G	A	A	N	A	A	N	A	N	A
TP27296	G/A	0	27296	+	NA	NA	NA	NA	NA	NA	N	R	G	G	G	G	G	A	N	R	G	G	N	G	G	G	G	N	G	G	R	G	N	G	R	N	G	N	A	A	N	N	N	G	N	G	G	N	G
TP27305	C/T	0	27305	+	NA	NA	NA	NA	NA	NA	N	N	T	C	C	C	C	C	C	C	C	Y	N	Y	N	N	N	N	C	C	C	C	Y	N	C	C	C	C	Y	C	Y	C	N	C	C	N	N	C	N
TP27366	T/C	0	27366	+	NA	NA	NA	NA	NA	NA	C	C	C	C	Y	Y	Y	T	T	T	T	Y	C	T	C	T	N	N	N	Y	T	T	C	N	N	C	T	T	T	N	N	N	N	T	N	N	T	T	N
TP27376	A/T	0	27376	+	NA	NA	NA	NA	NA	NA	A	A	A	A	W	A	W	A	A	A	A	A	A	A	A	A	A	N	A	A	A	A	A	A	A	A	W	A	A	A	A	A	A	A	A	N	W	A	W
TP27391	C/T	0	27391	+	NA	NA	NA	NA	NA	NA	C	Y	Y	Y	C	C	C	Y	T	C	C	C	Y	C	C	N	Y	C	C	C	C	T	Y	C	C	C	C	C	Y	Y	T	N	C	N	C	C	C	C	C
TP27404	G/A	0	27404	+	NA	NA	NA	NA	NA	NA	G	G	G	G	R	G	R	G	G	G	G	G	G	G	R	R	G	A	G	G	G	G	G	G	G	G	G	G	G	G	R	G	G	G	G	R	R	G	A
TP27421	C/A	0	27421	+	NA	NA	NA	NA	NA	NA	C	A	C	C	C	C	C	C	M	C	C	C	N	C	C	N	A	N	N	C	C	C	C	N	C	C	C	C	A	C	A	C	C	C	N	N	C	C	C
TP27484	T/C	0	27484	+	NA	NA	NA	NA	NA	NA	T	C	T	T	T	T	T	Y	N	C	T	T	Y	T	T	N	Y	N	T	T	Y	T	N	T	Y	T	T	T	Y	C	Y	Y	T	N	N	N	T	T	T
TP27518	T/C	0	27518	+	NA	NA	NA	NA	NA	NA	T	Y	T	T	T	T	T	Y	Y	Y	T	T	Y	T	T	T	T	T	T	T	Y	T	T	T	Y	T	Y	T	Y	Y	T	C	T	T	T	N	T	N	T
TP27545	A/G	0	27545	+	NA	NA	NA	NA	NA	NA	A	N	G	R	A	A	A	N	N	A	A	A	A	R	G	A	G	N	A	A	G	A	N	A	N	A	G	A	A	N	N	N	A	A	A	N	N	A	A
TP27546	A/T	0	27546	+	NA	NA	NA	NA	NA	NA	A	A	W	A	A	A	W	A	W	A	A	A	A	A	A	A	T	A	A	A	A	W	A	A	A	A	N	A	T	A	A	T	A	A	A	N	A	A	A
TP27549	T/G	0	27549	+	NA	NA	NA	NA	NA	NA	T	K	K	K	T	K	T	K	K	K	T	T	K	T	T	T	K	N	T	T	G	T	G	T	T	T	T	T	T	K	T	T	T	T	T	N	T	T	T
TP27560	C/A	0	27560	+	NA	NA	NA	NA	NA	NA	N	N	N	N	N	C	C	N	N	C	N	C	N	N	C	C	N	N	C	N	N	N	N	C	C	N	N	N	N	N	C	C	C	C	C	C	C	C	C
TP27578	A/T	0	27578	+	NA	NA	NA	NA	NA	NA	A	W	W	W	A	A	A	T	T	W	A	A	W	A	A	A	T	N	A	A	W	W	T	A	N	A	A	T	T	A	W	N	A	A	A	N	A	A	A
TP27622	G/A	0	27622	+	NA	NA	NA	NA	NA	NA	G	G	A	R	R	G	G	N	A	G	G	G	G	R	R	N	A	A	G	G	A	R	R	G	A	G	A	G	G	N	G	N	N	A	A	N	G	G	R
TP27633	A/T	0	27633	+	NA	NA	NA	NA	NA	NA	T	A	W	W	A	T	A	A	A	A	N	A	A	A	W	A	A	N	A	A	A	A	A	N	A	N	A	A	W	A	N	A	W	N	N	A	A	N	A
TP27668	A/G	0	27668	+	NA	NA	NA	NA	NA	NA	A	A	A	R	R	R	A	G	N	R	R	A	A	R	G	R	N	N	A	G	A	A	R	A	G	A	A	G	G	A	A	N	G	A	N	G	A	A	G
TP27669	A/T	0	27669	+	NA	NA	NA	NA	NA	NA	A	A	A	A	W	A	A	N	N	N	A	W	N	W	A	N	A	N	A	W	A	A	A	N	A	A	W	N	A	A	A	N	A	A	N	N	W	A	W
TP27675	T/C	0	27675	+	NA	NA	NA	NA	NA	NA	T	T	C	Y	T	T	Y	Y	C	T	T	Y	T	Y	T	T	N	N	N	T	Y	T	T	T	N	T	T	T	N	Y	N	N	T	Y	Y	N	T	T	N
TP27676	A/C	0	27676	+	NA	NA	NA	NA	NA	NA	A	A	A	A	A	A	A	A	N	N	A	A	A	M	A	N	A	N	N	A	N	A	A	A	N	A	A	A	A	A	A	N	A	A	A	N	C	A	A
TP27688	A/T	0	27688	+	NA	NA	NA	NA	NA	NA	W	A	W	A	W	W	W	W	A	A	W	W	A	W	A	N	A	N	N	W	A	N	A	T	W	W	A	N	A	W	W	A	N	W	A	A	A	N	A
TP27689	G/A	0	27689	+	NA	NA	NA	NA	NA	NA	G	R	R	R	G	G	G	A	A	G	G	G	R	G	G	G	G	N	G	G	R	R	A	G	R	G	G	A	R	R	R	G	G	G	G	G	G	G	G
TP27701	T/A	0	27701	+	NA	NA	NA	NA	NA	NA	W	T	W	W	W	W	W	W	W	W	W	T	T	T	W	T	W	N	W	W	T	W	W	N	T	W	A	N	W	T	A	N	A	A	W	N	W	A	A
TP27742	G/A	0	27742	+	NA	NA	NA	NA	NA	NA	G	R	G	G	G	G	R	R	R	R	G	G	R	G	G	G	R	G	G	G	G	G	G	G	R	G	G	G	G	R	G	R	G	G	G	G	G	G	G
TP27751	G/A	0	27751	+	NA	NA	NA	NA	NA	NA	G	G	G	G	G	R	R	G	G	G	G	G	N	G	G	G	G	N	G	G	A	N	G	G	A	G	G	G	N	G	G	G	G	G	G	N	N	N	G
TP27767	A/G	0	27767	+	NA	NA	NA	NA	NA	NA	A	A	A	A	A	A	R	G	R	A	A	A	A	R	A	A	N	N	A	A	A	N	N	N	R	N	A	A	G	N	N	N	A	N	N	A	A	N	A
TP27841	A/T	0	27841	+	NA	NA	NA	NA	NA	NA	T	A	A	A	A	W	T	N	N	T	W	A	A	T	W	A	N	N	A	T	T	T	N	N	N	T	A	N	T	T	A	N	N	T	N	N	N	A	N
TP27895	T/C	0	27895	+	NA	NA	NA	NA	NA	NA	Y	Y	T	T	N	T	Y	C	Y	Y	C	T	Y	T	T	T	Y	T	C	Y	T	Y	T	Y	Y	Y	T	T	Y	Y	T	Y	T	T	T	Y	Y	Y	T
TP27937	C/A	0	27937	+	NA	NA	NA	NA	NA	NA	C	C	C	C	M	C	C	C	C	C	C	C	C	C	C	C	C	A	C	C	C	C	C	C	C	C	C	C	C	C	M	C	C	C	M	C	M	C	M
TP27950	G/C	0	27950	+	NA	NA	NA	NA	NA	NA	N	G	G	G	S	G	G	G	N	N	S	C	C	C	G	C	G	G	G	G	N	G	N	N	C	S	G	G	N	C	N	N	N	N	G	N	G	G	N
TP27962	A/G	0	27962	+	NA	NA	NA	NA	NA	NA	A	A	A	A	R	A	R	A	N	N	A	A	A	R	A	G	N	N	N	R	A	A	G	N	G	A	G	N	N	A	A	N	N	N	R	N	R	A	N
TP28008	G/A	0	28008	+	NA	NA	NA	NA	NA	NA	G	G	R	G	G	A	N	G	G	G	G	A	G	G	G	G	N	G	G	G	G	G	G	G	N	G	G	G	R	G	N	N	A	A	G	N	G	G	N
TP28020	T/C	0	28020	+	NA	NA	NA	NA	NA	NA	T	N	T	T	T	T	T	T	Y	Y	T	T	T	T	N	T	N	N	T	T	C	T	Y	T	Y	T	Y	T	C	Y	C	C	T	T	T	T	T	N	T
TP28021	T/C	0	28021	+	NA	NA	NA	NA	NA	NA	Y	N	C	Y	Y	Y	T	N	N	C	T	T	T	T	Y	N	T	N	C	Y	N	Y	T	C	T	T	N	N	C	C	N	Y	C	N	C	T	T	C	C
TP28023	A/G	0	28023	+	NA	NA	NA	NA	NA	NA	N	R	R	R	A	A	A	R	R	R	A	A	A	A	A	A	A	A	A	A	R	A	A	A	A	A	A	A	R	A	R	R	A	A	A	N	A	A	A
TP28038	G/A	0	28038	+	NA	NA	NA	NA	NA	NA	G	G	A	R	G	G	G	A	A	G	R	R	G	R	G	A	A	N	G	R	A	R	R	G	N	R	N	G	N	A	G	N	R	A	A	G	G	G	N
TP28057	G/C	0	28057	+	NA	NA	NA	NA	NA	NA	C	G	G	G	S	G	S	G	G	G	G	C	S	N	G	C	G	N	G	S	C	N	N	G	C	S	N	G	G	C	N	G	C	G	N	N	C	N	C
TP28065	T/C	0	28065	+	NA	NA	NA	NA	NA	NA	Y	T	T	T	Y	Y	T	T	T	C	T	C	T	T	Y	T	N	N	T	Y	C	Y	N	N	C	Y	T	T	N	N	T	T	C	C	C	N	T	N	T
TP28083	T/C	0	28083	+	NA	NA	NA	NA	NA	NA	N	C	N	T	T	T	T	Y	Y	C	T	T	T	T	T	N	T	T	N	N	Y	N	N	T	N	T	T	N	Y	N	N	N	T	N	N	N	N	T	N
TP28112	G/A	0	28112	+	NA	NA	NA	NA	NA	NA	G	R	G	G	R	G	G	G	G	G	G	G	R	G	G	G	G	G	A	G	G	N	G	N	N	G	G	G	G	G	N	N	G	G	A	N	G	N	G
TP28113	C/T	0	28113	+	NA	NA	NA	NA	NA	NA	T	N	T	Y	C	C	C	T	T	C	Y	C	C	Y	Y	N	T	T	C	Y	T	N	Y	N	N	Y	T	C	C	N	N	N	N	T	N	N	C	C	Y
TP28114	A/G	0	28114	+	NA	NA	NA	NA	NA	NA	R	A	R	R	A	R	A	G	G	N	G	A	A	A	N	N	N	A	A	A	G	N	A	A	G	R	A	A	A	N	N	N	R	R	A	N	A	N	A
TP28146	A/C	0	28146	+	NA	NA	NA	NA	NA	NA	A	M	A	A	A	M	A	M	M	M	A	A	M	A	A	A	M	A	A	A	M	A	A	A	M	A	M	A	M	M	A	M	A	A	A	A	A	A	A
TP28203	C/T	0	28203	+	NA	NA	NA	NA	NA	NA	C	C	C	C	C	C	C	C	N	C	C	C	N	C	Y	N	C	N	N	C	N	N	N	N	N	N	C	C	C	C	T	C	N	C	N	N	C	C	C
TP28248	C/T	0	28248	+	NA	NA	NA	NA	NA	NA	C	C	C	C	Y	Y	Y	C	C	C	C	C	C	Y	C	C	C	C	C	C	C	C	Y	C	C	C	Y	C	C	Y	T	C	Y	Y	C	T	Y	C	C
TP28276	T/A	0	28276	+	NA	NA	NA	NA	NA	NA	T	T	T	T	T	T	W	T	N	A	T	T	T	T	T	N	T	N	T	T	N	N	T	N	T	T	A	T	T	A	T	N	T	T	N	N	T	T	N
TP28277	T/A	0	28277	+	NA	NA	NA	NA	NA	NA	A	T	N	T	T	T	A	N	N	N	T	T	T	A	N	T	N	N	T	W	N	T	N	N	N	W	T	T	T	N	T	N	T	N	N	N	T	A	T
TP28290	G/A	0	28290	+	NA	NA	NA	NA	NA	NA	A	G	G	R	G	A	N	G	G	G	R	R	G	R	G	G	N	N	R	G	N	G	G	G	A	R	G	G	G	G	G	G	N	R	R	N	N	R	G
TP28304	A/T	0	28304	+	NA	NA	NA	NA	NA	NA	A	N	A	A	A	A	A	A	A	A	A	A	W	A	N	A	N	N	A	A	W	A	A	A	A	A	T	A	A	W	A	T	A	A	N	N	A	A	A
TP28318	C/T	0	28318	+	NA	NA	NA	NA	NA	NA	Y	Y	Y	Y	Y	C	Y	Y	C	C	Y	C	Y	Y	Y	C	C	N	Y	C	C	Y	C	Y	C	Y	Y	Y	C	C	Y	Y	Y	C	C	T	Y	C	C
TP28322	T/C	0	28322	+	NA	NA	NA	NA	NA	NA	T	C	C	N	T	N	Y	N	N	Y	T	N	Y	T	T	T	N	T	T	T	N	T	T	T	Y	T	Y	N	N	Y	T	N	T	T	T	T	N	T	T
TP28343	T/C	0	28343	+	NA	NA	NA	NA	NA	NA	N	T	T	Y	Y	Y	T	T	T	T	T	T	T	T	T	T	T	N	T	T	T	T	T	T	Y	T	T	T	Y	T	T	T	T	C	Y	N	T	N	T
TP28360	T/A	0	28360	+	NA	NA	NA	NA	NA	NA	T	N	T	W	W	W	W	W	T	T	T	W	T	T	W	W	T	W	T	W	T	T	T	T	W	W	T	T	T	T	T	T	T	W	T	N	T	T	W
TP28397	C/T	0	28397	+	NA	NA	NA	NA	NA	NA	C	C	C	N	N	C	C	T	T	Y	C	C	Y	C	C	C	N	N	C	C	T	N	N	C	N	N	C	C	N	C	C	C	N	C	C	N	C	C	C
TP28442	T/C	0	28442	+	NA	NA	NA	NA	NA	NA	T	Y	T	T	C	T	T	Y	Y	Y	T	T	Y	T	N	T	T	T	T	T	Y	T	T	T	C	N	T	T	N	Y	T	C	T	N	T	N	T	N	N
TP28473	T/C	0	28473	+	NA	NA	NA	NA	NA	NA	T	T	T	T	T	T	T	T	T	N	T	T	T	T	T	T	T	N	T	T	T	N	T	T	C	T	N	N	Y	T	N	C	T	T	N	N	T	T	T
TP28477	G/T	0	28477	+	NA	NA	NA	NA	NA	NA	G	G	G	G	K	G	T	N	G	G	G	G	N	G	G	G	G	N	G	G	G	N	G	G	G	G	T	G	G	N	G	N	N	G	K	N	G	G	K
TP28484	A/G	0	28484	+	NA	NA	NA	NA	NA	NA	A	R	A	A	A	A	A	R	R	R	A	A	R	A	A	A	R	N	A	A	G	A	A	A	R	A	A	R	R	G	A	R	A	N	A	A	A	N	A
TP28499	T/G	0	28499	+	NA	NA	NA	NA	NA	NA	T	T	G	G	T	T	T	G	G	T	N	T	N	T	T	N	N	N	N	T	N	N	G	T	G	T	T	G	K	K	T	T	N	N	N	T	T	T	T
TP28502	C/T	0	28502	+	NA	NA	NA	NA	NA	NA	N	C	C	C	C	C	C	C	C	C	C	C	C	C	C	N	C	C	C	C	N	C	C	N	Y	C	C	C	C	N	C	C	C	C	C	N	C	N	C
TP28509	T/C	0	28509	+	NA	NA	NA	NA	NA	NA	T	Y	T	T	T	T	T	Y	Y	Y	T	T	Y	T	T	T	T	T	T	T	Y	Y	T	T	C	T	Y	T	Y	Y	T	Y	T	N	T	T	T	T	T
TP28510	T/A	0	28510	+	NA	NA	NA	NA	NA	NA	T	T	N	T	T	T	T	N	T	T	T	T	N	T	T	N	N	N	T	T	T	N	T	N	T	T	T	T	N	T	N	N	N	A	T	T	T	T	T
TP28511	A/C	0	28511	+	NA	NA	NA	NA	NA	NA	A	M	M	M	A	A	A	M	M	M	A	A	M	A	A	N	A	A	A	A	M	C	M	A	A	A	A	A	C	A	M	N	A	A	A	A	A	A	A
TP28544	A/C	0	28544	+	NA	NA	NA	NA	NA	NA	A	C	M	M	A	A	A	C	N	A	A	N	M	A	A	N	A	A	N	A	C	N	N	N	A	A	N	A	M	N	C	N	N	A	A	N	A	N	A
TP28629	T/A	0	28629	+	NA	NA	NA	NA	NA	NA	T	N	N	T	W	A	T	T	A	W	T	T	A	W	T	T	A	N	W	T	T	T	T	N	A	T	T	N	N	W	N	N	T	T	N	N	T	A	T
TP28731	T/C	0	28731	+	NA	NA	NA	NA	NA	NA	T	C	N	T	T	T	T	T	Y	C	N	T	N	T	T	N	N	N	T	T	T	T	T	T	Y	T	C	N	T	T	T	N	T	N	N	N	N	T	T
TP28733	G/A	0	28733	+	NA	NA	NA	NA	NA	NA	G	R	R	R	G	G	R	A	R	R	G	G	R	R	G	N	G	N	G	G	R	G	A	G	A	G	G	A	R	A	R	G	A	G	G	G	G	G	G
TP28740	T/A	0	28740	+	NA	NA	NA	NA	NA	NA	W	T	W	W	W	W	W	T	W	T	W	W	W	W	W	W	W	N	T	W	T	W	W	T	W	T	W	W	W	W	T	T	T	T	T	T	T	W	W
TP28810	C/G	0	28810	+	NA	NA	NA	NA	NA	NA	C	S	S	S	C	S	S	S	S	S	C	C	S	C	C	C	S	N	C	C	G	C	G	C	C	C	C	S	G	C	N	G	S	C	C	G	S	C	C
TP28814	A/G	0	28814	+	NA	NA	NA	NA	NA	NA	G	A	A	A	G	A	R	R	A	A	A	G	A	R	R	G	A	G	A	R	G	G	A	A	G	R	G	A	A	G	A	N	N	R	G	G	G	N	N
TP28817	C/T	0	28817	+	NA	NA	NA	NA	NA	NA	N	N	C	C	Y	Y	C	N	C	C	Y	T	Y	Y	C	N	N	T	N	T	C	C	T	Y	N	C	T	N	Y	C	N	N	N	T	N	N	T	Y	T
TP28861	G/A	0	28861	+	NA	NA	NA	NA	NA	NA	G	G	G	G	G	G	G	A	G	G	G	G	G	G	G	N	N	N	G	G	N	N	N	G	N	G	G	N	G	G	G	N	G	G	G	G	G	R	G
TP28938	T/C	0	28938	+	NA	NA	NA	NA	NA	NA	Y	T	T	T	T	T	T	T	T	T	Y	C	Y	T	Y	T	T	N	T	T	Y	Y	Y	T	T	Y	T	T	C	T	T	T	Y	Y	N	T	T	T	T
TP28961	T/C	0	28961	+	NA	NA	NA	NA	NA	NA	T	Y	T	T	T	T	T	Y	C	T	T	T	Y	T	T	N	N	T	T	T	T	N	T	N	Y	T	C	T	N	C	N	N	N	T	N	T	T	T	T
TP28965	G/A	0	28965	+	NA	NA	NA	NA	NA	NA	G	N	R	R	R	R	G	A	R	G	G	G	G	R	G	A	R	N	G	A	A	R	A	G	G	G	G	A	N	A	G	N	A	A	A	A	G	N	A
TP28988	T/C	0	28988	+	NA	NA	NA	NA	NA	NA	T	Y	Y	Y	Y	Y	Y	T	Y	Y	T	Y	Y	T	T	Y	Y	N	Y	T	T	Y	T	Y	T	T	Y	Y	Y	Y	T	Y	T	T	Y	T	Y	Y	Y
TP29003	A/G	0	29003	+	NA	NA	NA	NA	NA	NA	A	A	A	A	G	R	A	A	A	A	A	R	A	R	A	A	A	G	A	A	R	A	A	N	A	A	A	A	A	R	A	A	A	A	A	A	A	N	R
TP29018	A/G	0	29018	+	NA	NA	NA	NA	NA	NA	A	R	A	A	A	A	A	R	R	R	A	A	R	A	A	A	A	A	A	A	G	A	A	A	R	A	G	A	R	R	A	R	A	A	A	N	A	A	A
TP29026	G/A	0	29026	+	NA	NA	NA	NA	NA	NA	G	R	R	R	G	G	G	R	R	G	G	G	R	G	G	G	G	N	G	G	R	R	R	G	R	G	G	R	R	R	R	R	G	G	G	G	G	G	G
TP29055	C/A	0	29055	+	NA	NA	NA	NA	NA	NA	N	N	N	M	C	N	M	M	C	C	C	C	M	C	C	N	N	N	C	C	C	N	C	N	N	N	C	C	C	M	M	N	N	C	N	N	C	N	C
TP29081	C/A	0	29081	+	NA	NA	NA	NA	NA	NA	A	N	C	C	C	C	M	C	C	C	C	N	C	M	C	A	N	N	C	M	C	C	C	C	C	C	N	C	C	C	N	N	C	C	C	N	M	N	M
TP29101	T/A	0	29101	+	NA	NA	NA	NA	NA	NA	W	A	W	A	T	W	W	T	T	A	W	A	W	T	W	N	W	N	T	T	N	A	T	A	T	W	A	N	N	T	N	T	A	T	A	W	A	W	T
TP29108	A/T	0	29108	+	NA	NA	NA	NA	NA	NA	N	N	A	A	A	W	N	N	T	T	W	T	W	A	A	N	W	N	A	W	A	T	W	N	T	A	A	A	A	W	T	N	N	A	A	N	T	A	A
TP29150	C/A	0	29150	+	NA	NA	NA	NA	NA	NA	M	M	M	M	M	M	M	M	M	M	M	M	M	M	M	M	M	N	M	M	M	M	M	M	M	M	M	M	M	M	M	M	A	A	M	C	M	M	M
TP29167	C/A	0	29167	+	NA	NA	NA	NA	NA	NA	A	A	C	M	C	A	A	C	C	A	A	M	A	M	M	C	C	C	A	N	C	C	M	A	C	A	C	A	A	C	A	N	A	C	C	N	N	N	C
TP29173	T/C	0	29173	+	NA	NA	NA	NA	NA	NA	T	T	T	T	T	T	T	T	T	T	T	T	T	T	T	N	T	N	N	T	N	T	T	T	T	T	T	T	Y	T	T	N	T	T	T	N	T	N	T
TP29191	C/G	0	29191	+	NA	NA	NA	NA	NA	NA	C	G	S	C	C	C	C	N	G	N	C	C	N	C	S	G	N	N	N	C	N	C	C	N	N	C	C	C	N	N	C	N	N	N	N	N	N	G	N
TP29198	G/T	0	29198	+	NA	NA	NA	NA	NA	NA	G	K	K	K	G	G	K	K	K	K	G	G	K	G	G	G	G	G	G	G	K	K	K	G	K	G	G	G	K	K	G	K	G	G	G	N	G	G	G
TP29214	G/A	0	29214	+	NA	NA	NA	NA	NA	NA	G	R	R	R	G	G	G	R	G	G	G	G	R	G	G	G	G	G	G	G	R	G	A	N	G	G	G	R	G	R	A	R	N	G	G	N	N	G	N
TP29228	G/T	0	29228	+	NA	NA	NA	NA	NA	NA	G	G	K	G	G	G	G	K	K	G	G	G	G	G	G	G	K	N	G	G	G	G	G	G	K	G	G	G	G	K	G	N	G	G	G	N	K	G	K
TP29229	C/G	0	29229	+	NA	NA	NA	NA	NA	NA	N	S	C	S	S	G	S	C	C	G	S	S	S	N	N	N	C	G	S	C	N	C	N	C	C	C	C	C	N	C	N	N	G	C	N	N	N	C	N
TP29235	A/T	0	29235	+	NA	NA	NA	NA	NA	NA	A	A	A	A	A	A	A	W	T	N	A	A	A	A	A	A	T	N	A	A	W	N	T	N	N	A	T	N	T	A	A	N	A	A	A	N	A	A	A
TP29248	T/C	0	29248	+	NA	NA	NA	NA	NA	NA	T	C	T	T	T	T	N	T	C	T	T	T	Y	T	T	T	T	T	T	T	T	T	N	T	T	T	T	T	T	T	T	C	T	T	N	T	T	T	T
TP29278	A/G	0	29278	+	NA	NA	NA	NA	NA	NA	A	R	R	R	A	A	R	R	R	R	A	A	R	A	A	A	A	N	A	A	R	R	R	A	R	A	A	R	R	R	A	R	A	A	A	A	A	A	A
TP29311	C/T	0	29311	+	NA	NA	NA	NA	NA	NA	N	Y	C	N	C	C	T	T	C	C	C	N	C	C	C	C	T	N	C	C	C	N	N	C	C	C	C	C	N	Y	C	N	N	C	N	C	N	C	C
TP29313	G/A	0	29313	+	NA	NA	NA	NA	NA	NA	G	G	G	G	G	R	R	G	R	G	G	R	R	R	G	G	G	N	G	G	G	G	G	R	R	G	G	G	R	G	G	G	G	G	R	N	G	G	G
TP29321	G/T	0	29321	+	NA	NA	NA	NA	NA	NA	N	T	K	K	G	G	G	G	G	G	G	G	T	G	G	G	N	N	G	G	G	G	G	G	G	G	N	G	G	G	N	G	G	N	G	N	G	G	G
TP29327	G/C	0	29327	+	NA	NA	NA	NA	NA	NA	G	C	G	C	G	G	G	C	C	S	G	G	G	G	C	G	N	N	G	G	G	G	C	N	C	N	G	G	C	C	G	N	N	C	N	N	G	G	G
TP29331	T/C	0	29331	+	NA	NA	NA	NA	NA	NA	T	Y	T	Y	T	T	T	T	C	C	T	T	T	T	T	N	C	N	N	T	Y	T	T	N	T	N	T	Y	T	T	T	T	T	T	T	N	T	T	T
TP29335	C/T	0	29335	+	NA	NA	NA	NA	NA	NA	T	T	T	Y	Y	Y	Y	T	T	T	Y	Y	T	T	T	C	Y	C	Y	Y	T	Y	Y	Y	C	T	C	Y	C	T	C	T	Y	C	C	C	C	Y	C
TP29344	G/A	0	29344	+	NA	NA	NA	NA	NA	NA	G	R	R	R	G	G	R	R	G	R	G	G	R	G	G	N	A	G	G	G	A	G	A	G	N	G	G	R	R	G	A	G	R	G	G	G	N	G	G
TP29363	C/T	0	29363	+	NA	NA	NA	NA	NA	NA	C	Y	C	C	C	N	C	T	Y	C	C	C	C	C	C	N	N	N	C	N	Y	N	N	N	T	N	C	N	N	T	C	C	C	N	N	C	C	C	C
TP29368	C/G	0	29368	+	NA	NA	NA	NA	NA	NA	C	C	C	C	G	C	C	C	C	C	C	C	C	C	S	S	C	N	C	S	G	S	S	N	C	C	C	C	C	C	S	C	C	C	C	G	S	N	S
TP29374	G/T	0	29374	+	NA	NA	NA	NA	NA	NA	N	G	G	K	G	G	G	K	K	K	G	G	G	G	G	G	G	N	G	G	K	K	K	G	K	G	G	G	T	G	G	K	N	G	G	N	G	G	G
TP29404	G/C	0	29404	+	NA	NA	NA	NA	NA	NA	G	S	G	G	G	G	S	S	S	S	G	S	S	G	G	G	S	N	G	G	S	S	G	G	S	G	C	S	G	S	C	S	G	G	G	N	S	G	S
TP29419	C/G	0	29419	+	NA	NA	NA	NA	NA	NA	S	C	C	C	S	S	G	C	C	C	S	S	C	S	S	N	C	S	C	S	C	C	S	C	C	S	G	C	C	C	C	C	C	C	S	N	C	C	S
TP29433	C/A	0	29433	+	NA	NA	NA	NA	NA	NA	N	A	N	A	N	C	N	A	A	A	N	N	A	C	N	C	N	C	N	C	M	A	A	N	A	N	C	N	M	M	A	A	N	N	N	N	C	N	C
TP29437	C/A	0	29437	+	NA	NA	NA	NA	NA	NA	C	C	M	M	C	C	C	A	A	C	C	C	M	C	C	C	M	C	C	C	N	C	C	C	M	C	C	C	M	C	C	N	C	C	N	N	C	N	C
TP29440	T/C	0	29440	+	NA	NA	NA	NA	NA	NA	T	Y	T	N	C	T	T	T	T	T	N	N	N	N	T	Y	C	Y	T	T	C	N	N	T	T	N	C	T	T	C	Y	T	Y	C	C	C	C	T	Y
TP29441	T/G	0	29441	+	NA	NA	NA	NA	NA	NA	T	T	K	K	T	T	T	T	T	T	K	T	K	T	T	T	T	N	N	K	T	G	T	K	N	T	T	G	K	K	T	N	K	T	N	N	K	N	T
TP29444	T/A	0	29444	+	NA	NA	NA	NA	NA	NA	T	N	N	A	T	N	T	N	N	N	N	W	A	N	T	T	A	T	A	T	N	N	N	N	N	W	T	N	T	N	T	N	T	T	T	N	T	A	T
TP29458	G/A	0	29458	+	NA	NA	NA	NA	NA	NA	R	R	R	R	R	G	A	G	R	N	N	G	G	R	N	G	A	N	G	A	A	G	N	R	A	N	G	A	R	A	N	R	G	G	G	A	R	R	R
TP29480	C/A	0	29480	+	NA	NA	NA	NA	NA	NA	C	M	M	M	C	C	C	C	M	C	C	C	M	C	C	C	C	N	C	C	M	M	N	N	M	C	C	C	M	M	C	N	C	C	C	C	C	C	C
TP29481	T/C	0	29481	+	NA	NA	NA	NA	NA	NA	C	T	Y	T	Y	T	T	Y	T	T	T	N	T	T	Y	N	T	T	T	Y	T	T	T	N	T	N	T	T	T	N	N	T	N	T	T	T	N	T	T
TP29482	T/C	0	29482	+	NA	NA	NA	NA	NA	NA	Y	T	C	T	Y	T	T	Y	T	T	T	Y	T	T	Y	T	T	T	T	Y	Y	Y	Y	T	T	Y	T	Y	T	T	T	T	Y	T	T	T	T	T	T
TP29487	C/T	0	29487	+	NA	NA	NA	NA	NA	NA	C	Y	C	Y	C	C	C	Y	Y	Y	C	C	Y	C	C	C	C	N	C	C	Y	C	T	C	Y	C	C	C	Y	Y	T	N	C	C	C	C	C	N	C
TP29497	A/C	0	29497	+	NA	NA	NA	NA	NA	NA	A	C	M	C	A	M	M	A	A	A	M	M	M	A	A	N	A	N	M	M	A	M	A	M	A	A	A	M	N	A	C	A	N	A	A	N	C	A	M
TP29506	A/C	0	29506	+	NA	NA	NA	NA	NA	NA	M	A	A	A	M	A	M	A	A	A	A	C	A	A	A	C	A	C	A	M	C	A	A	A	A	M	M	A	A	A	C	A	C	M	M	C	M	A	C
TP29538	A/T	0	29538	+	NA	NA	NA	NA	NA	NA	A	W	W	W	A	A	A	W	W	W	A	A	W	A	A	A	A	N	A	A	W	T	W	A	W	A	A	W	W	N	W	A	N	A	A	N	A	A	A
TP29549	T/C	0	29549	+	NA	NA	NA	NA	NA	NA	T	Y	Y	Y	T	T	T	C	C	T	T	T	Y	T	T	T	Y	T	T	T	Y	Y	C	T	Y	T	T	C	C	Y	C	Y	T	T	T	N	T	T	T
TP29554	C/T	0	29554	+	NA	NA	NA	NA	NA	NA	C	Y	Y	Y	C	Y	Y	C	Y	C	C	C	Y	C	C	C	C	C	C	C	C	T	C	C	Y	C	Y	C	Y	C	C	Y	C	C	Y	C	C	C	C
TP29563	T/G	0	29563	+	NA	NA	NA	NA	NA	NA	T	T	T	T	K	T	K	T	T	T	T	T	T	K	K	G	T	G	T	K	K	T	K	T	G	T	T	T	T	G	K	T	G	K	K	G	G	T	K
TP29565	T/A	0	29565	+	NA	NA	NA	NA	NA	NA	T	W	N	N	T	T	W	N	W	W	T	N	T	T	T	N	W	T	T	T	T	T	N	T	T	T	T	T	T	T	N	N	T	N	T	N	T	N	N
TP29568	T/C	0	29568	+	NA	NA	NA	NA	NA	NA	T	Y	T	T	T	T	N	N	Y	C	T	T	Y	T	T	T	T	N	T	T	C	T	N	T	Y	N	T	T	Y	N	T	C	T	T	T	N	T	T	N
TP29591	C/T	0	29591	+	NA	NA	NA	NA	NA	NA	C	C	N	N	N	C	C	N	Y	T	N	N	N	C	N	N	C	N	N	C	N	N	N	C	T	C	N	N	C	C	N	N	N	C	C	C	C	C	C
TP29627	G/A	0	29627	+	NA	NA	NA	NA	NA	NA	N	G	G	G	G	G	G	G	G	R	G	G	N	G	G	N	N	N	G	G	G	G	N	G	A	G	G	G	N	G	N	N	G	G	G	N	G	N	G
TP29633	C/G	0	29633	+	NA	NA	NA	NA	NA	NA	N	C	C	C	C	C	C	C	C	C	C	C	C	C	C	N	N	N	N	C	C	C	C	N	C	C	C	C	C	C	C	C	G	C	N	C	C	C	C
TP29650	T/C	0	29650	+	NA	NA	NA	NA	NA	NA	Y	T	T	T	Y	T	Y	T	T	T	T	C	T	Y	T	C	T	N	N	Y	N	T	T	T	T	Y	T	T	T	Y	N	T	T	T	T	N	Y	T	T
TP29654	G/A	0	29654	+	NA	NA	NA	NA	NA	NA	G	R	G	G	G	G	G	R	R	N	G	G	R	G	G	G	G	N	G	G	R	G	G	G	R	G	R	G	R	G	G	N	G	G	G	G	G	G	G
TP29666	C/A	0	29666	+	NA	NA	NA	NA	NA	NA	A	A	N	C	A	N	C	C	N	A	N	C	N	N	N	N	N	N	N	N	M	N	N	N	M	N	A	C	N	N	N	N	C	C	C	A	M	C	N
TP29685	A/C	0	29685	+	NA	NA	NA	NA	NA	NA	A	N	N	M	M	M	A	A	N	A	C	A	M	M	A	N	N	N	N	N	C	M	A	N	A	M	A	A	A	C	N	N	A	C	N	N	N	N	C
TP29726	G/A	0	29726	+	NA	NA	NA	NA	NA	NA	G	R	G	G	G	G	G	R	R	R	G	G	R	G	G	N	A	G	G	G	R	G	G	G	R	G	G	G	R	R	R	R	G	G	G	G	G	G	G
TP29758	C/T	0	29758	+	NA	NA	NA	NA	NA	NA	T	C	C	C	Y	C	Y	C	C	C	C	T	C	C	C	N	C	T	C	C	T	C	N	N	N	Y	T	N	C	N	N	N	C	N	N	T	T	N	N
TP29774	A/G	0	29774	+	NA	NA	NA	NA	NA	NA	A	R	R	A	A	A	A	A	R	A	A	A	A	A	A	A	N	N	N	A	N	R	A	N	A	A	A	R	A	G	A	A	A	A	N	A	N	N	A
TP29775	G/C	0	29775	+	NA	NA	NA	NA	NA	NA	G	N	S	S	G	S	G	G	G	G	G	G	C	G	G	N	G	N	G	G	G	C	C	G	G	G	G	C	G	G	G	N	G	G	G	N	G	G	G
TP29781	C/A	0	29781	+	NA	NA	NA	NA	NA	NA	C	C	C	C	M	C	M	N	N	C	C	A	C	M	C	C	C	N	C	M	C	C	C	C	C	C	C	N	C	N	N	C	C	C	N	A	M	N	C
TP29822	A/G	0	29822	+	NA	NA	NA	NA	NA	NA	G	A	A	A	R	R	A	A	A	N	A	G	A	A	A	N	A	N	N	R	G	A	A	A	A	G	G	A	A	A	N	N	R	R	N	N	A	A	G
TP29824	T/C	0	29824	+	NA	NA	NA	NA	NA	NA	N	T	T	T	C	T	Y	T	Y	T	T	N	Y	T	T	N	T	C	T	T	N	T	T	T	N	T	N	Y	T	N	T	T	T	T	C	N	N	N	C
TP29835	A/G	0	29835	+	NA	NA	NA	NA	NA	NA	A	R	A	A	A	A	R	G	G	G	A	A	R	A	A	A	G	N	A	N	A	A	A	A	G	A	A	A	A	R	N	R	N	N	N	N	A	N	N
TP29869	T/C	0	29869	+	NA	NA	NA	NA	NA	NA	C	T	T	N	Y	Y	C	N	N	T	Y	Y	T	Y	Y	T	T	N	T	C	T	N	C	T	T	Y	Y	N	T	N	N	N	N	T	N	N	C	N	C
TP29874	A/G	0	29874	+	NA	NA	NA	NA	NA	NA	A	A	A	A	R	A	A	A	A	A	A	A	A	A	A	A	A	N	A	A	A	A	R	A	A	A	A	A	A	A	R	A	R	A	A	N	A	A	A
TP29891	T/C	0	29891	+	NA	NA	NA	NA	NA	NA	T	T	T	T	T	T	Y	T	T	T	T	T	T	T	T	T	T	T	T	T	T	N	N	T	T	T	Y	N	N	T	C	T	Y	C	C	T	T	T	T
TP29894	G/C	0	29894	+	NA	NA	NA	NA	NA	NA	G	S	S	S	G	S	S	S	S	S	G	G	S	G	G	G	S	N	G	G	C	G	C	G	S	G	G	S	S	S	S	S	S	G	S	G	S	G	G
TP29963	C/A	0	29963	+	NA	NA	NA	NA	NA	NA	C	N	C	C	C	M	C	N	C	C	C	C	C	C	M	C	M	C	C	M	N	M	C	N	N	M	C	C	M	C	C	N	N	C	N	N	N	N	C
TP30016	T/A	0	30016	+	NA	NA	NA	NA	NA	NA	T	T	T	T	T	T	T	A	T	T	T	T	T	T	T	T	N	N	T	T	T	W	A	T	W	T	W	A	W	W	T	W	T	T	T	N	T	T	T
TP30017	A/G	0	30017	+	NA	NA	NA	NA	NA	NA	A	A	A	A	A	A	A	A	A	A	N	A	A	A	A	N	N	N	A	A	A	A	N	A	A	A	A	A	N	A	N	N	A	R	N	N	G	N	N
TP30020	C/G	0	30020	+	NA	NA	NA	NA	NA	NA	G	C	G	S	C	S	S	S	C	C	S	C	C	S	C	C	S	N	S	G	S	N	C	N	N	C	S	S	G	C	C	C	C	N	C	N	C	N	S
TP30021	T/C	0	30021	+	NA	NA	NA	NA	NA	NA	T	Y	T	T	T	T	T	T	T	T	T	T	Y	T	T	T	T	T	T	T	T	T	T	T	Y	T	T	T	T	T	T	Y	T	T	T	T	T	T	T
TP30023	A/G	0	30023	+	NA	NA	NA	NA	NA	NA	A	A	R	R	A	A	A	R	G	A	A	A	R	R	R	A	A	N	A	R	G	G	R	R	G	A	R	A	R	A	A	R	A	R	G	R	G	R	A
TP30029	C/T	0	30029	+	NA	NA	NA	NA	NA	NA	Y	T	Y	Y	Y	Y	Y	C	C	T	Y	Y	Y	C	Y	C	Y	C	Y	Y	C	T	C	Y	T	Y	C	C	C	C	N	C	T	C	N	N	C	C	C
TP30037	G/A	0	30037	+	NA	NA	NA	NA	NA	NA	G	R	G	G	R	G	G	R	R	R	G	G	R	G	R	G	R	G	G	G	R	G	G	G	R	R	G	G	R	R	R	R	G	G	G	G	G	G	G
TP30044	C/T	0	30044	+	NA	NA	NA	NA	NA	NA	C	Y	C	Y	C	C	Y	Y	C	C	C	C	Y	C	C	C	Y	N	C	C	C	C	T	C	Y	C	C	C	Y	Y	C	Y	C	C	C	C	C	C	C
TP30060	G/T	0	30060	+	NA	NA	NA	NA	NA	NA	G	G	G	G	G	G	G	G	G	G	G	G	G	G	G	G	G	G	G	G	G	T	G	G	K	G	G	G	K	G	G	G	G	G	G	G	G	G	G
TP30065	G/A	0	30065	+	NA	NA	NA	NA	NA	NA	G	R	G	G	G	G	G	R	R	R	G	G	G	G	G	G	G	G	G	G	G	G	G	N	R	G	G	G	N	R	N	R	G	G	G	N	G	N	G
TP30077	C/T	0	30077	+	NA	NA	NA	NA	NA	NA	C	C	C	C	C	C	Y	T	Y	T	C	N	C	C	C	C	Y	N	N	C	C	T	Y	C	Y	C	T	C	Y	C	T	C	C	N	N	N	C	C	N
TP30080	G/A	0	30080	+	NA	NA	NA	NA	NA	NA	N	N	G	R	R	A	R	G	N	N	R	G	G	G	R	A	N	N	N	R	N	A	R	N	N	G	N	R	G	N	N	N	N	G	N	N	G	G	N
TP30089	A/C	0	30089	+	NA	NA	NA	NA	NA	NA	A	A	A	A	A	A	A	A	A	A	A	A	A	A	A	N	N	N	A	A	M	A	M	N	C	A	A	A	A	M	A	A	N	N	N	N	A	A	A
TP30095	C/T	0	30095	+	NA	NA	NA	NA	NA	NA	C	N	T	C	C	C	C	C	C	Y	N	C	N	C	C	C	C	N	C	C	C	C	C	N	C	C	Y	N	C	C	N	N	C	Y	C	N	N	N	C
TP30107	T/A	0	30107	+	NA	NA	NA	NA	NA	NA	T	W	W	T	T	T	W	T	W	W	T	T	W	T	T	T	W	N	T	T	T	T	T	T	W	T	W	T	T	W	T	W	T	T	T	T	T	T	T
TP30111	T/C	0	30111	+	NA	NA	NA	NA	NA	NA	T	Y	T	T	T	T	T	C	Y	Y	T	T	Y	T	T	T	T	T	T	T	T	T	T	T	T	T	T	T	Y	T	T	T	N	T	T	N	N	N	T
TP30117	C/T	0	30117	+	NA	NA	NA	NA	NA	NA	C	Y	Y	Y	C	C	C	T	T	C	C	C	N	C	C	C	C	N	C	C	T	N	C	C	Y	C	C	C	T	Y	C	N	C	C	C	N	C	C	C
TP30134	C/T	0	30134	+	NA	NA	NA	NA	NA	NA	N	T	Y	T	C	Y	Y	N	C	T	C	T	Y	C	Y	C	T	N	T	C	C	T	N	N	C	Y	C	C	C	C	N	C	Y	N	N	N	C	N	C
TP30139	T/C	0	30139	+	NA	NA	NA	NA	NA	NA	T	C	T	T	T	T	T	C	Y	N	T	T	Y	T	T	N	T	N	T	T	C	T	T	T	Y	T	N	T	T	T	T	N	T	N	T	N	T	N	T
TP30220	G/A	0	30220	+	NA	NA	NA	NA	NA	NA	R	G	G	G	A	G	A	G	G	N	G	G	G	R	R	A	G	N	A	A	G	N	G	N	G	R	A	G	N	A	N	N	G	N	N	R	A	N	A
TP30230	A/G	0	30230	+	NA	NA	NA	NA	NA	NA	A	R	R	R	A	A	A	G	G	R	A	A	R	A	A	A	R	A	A	A	R	R	A	A	R	A	A	A	R	R	R	R	A	A	A	N	A	A	A
TP30246	C/G	0	30246	+	NA	NA	NA	NA	NA	NA	C	C	C	G	C	C	C	N	S	C	C	C	G	C	C	N	C	N	N	C	G	G	S	N	N	C	C	C	N	C	N	N	C	C	C	N	C	C	C
TP30270	T/A	0	30270	+	NA	NA	NA	NA	NA	NA	T	W	T	T	T	T	T	W	W	W	T	T	W	T	T	T	T	T	T	T	W	T	T	T	W	T	W	T	W	W	T	W	T	T	T	N	T	T	T
TP30272	C/T	0	30272	+	NA	NA	NA	NA	NA	NA	C	Y	C	Y	C	C	C	Y	Y	Y	C	C	Y	C	C	C	C	N	C	C	Y	Y	T	C	Y	C	C	T	Y	Y	C	Y	C	C	C	N	C	C	C
TP30273	C/A	0	30273	+	NA	NA	NA	NA	NA	NA	C	M	C	C	C	C	M	M	M	M	C	C	M	C	C	C	M	N	C	M	C	C	C	C	M	C	C	C	C	M	C	M	C	C	C	C	C	C	C
TP30274	G/C	0	30274	+	NA	NA	NA	NA	NA	NA	G	S	S	S	G	G	S	S	S	S	G	G	S	G	G	G	G	G	G	G	S	S	S	G	S	G	G	S	S	S	G	S	G	G	G	N	G	G	G
TP30281	A/C	0	30281	+	NA	NA	NA	NA	NA	NA	M	M	M	M	M	M	M	M	M	M	M	M	M	M	M	A	M	A	M	M	M	M	C	A	C	M	M	M	M	M	M	M	M	M	A	N	M	A	M
TP30308	C/T	0	30308	+	NA	NA	NA	NA	NA	NA	C	C	C	C	C	C	C	N	C	C	C	C	C	C	C	N	C	N	C	C	C	C	C	C	C	C	C	C	C	C	C	C	C	C	C	Y	Y	C	Y
TP30317	A/G	0	30317	+	NA	NA	NA	NA	NA	NA	N	A	A	A	A	A	A	A	A	A	A	A	A	A	A	A	A	A	A	A	A	R	A	A	R	A	A	A	R	R	A	R	A	A	A	N	A	A	A
TP30327	G/A	0	30327	+	NA	NA	NA	NA	NA	NA	A	G	N	A	A	G	A	A	R	G	A	G	G	N	N	G	G	N	N	G	R	G	N	N	A	R	N	G	N	N	N	G	N	G	N	N	G	G	G
TP30328	G/A	0	30328	+	NA	NA	NA	NA	NA	NA	G	R	G	G	G	G	G	R	R	R	G	G	R	G	G	G	G	G	G	G	R	G	G	G	R	G	R	G	R	R	G	R	G	G	G	G	G	G	G
TP30356	C/T	0	30356	+	NA	NA	NA	NA	NA	NA	N	N	Y	Y	C	C	C	N	T	N	C	C	C	C	Y	Y	T	N	C	C	C	C	C	C	C	C	C	C	C	C	N	N	N	C	C	N	T	Y	Y
TP30358	T/C	0	30358	+	NA	NA	NA	NA	NA	NA	T	Y	T	T	T	T	T	Y	Y	Y	T	T	Y	T	T	T	T	T	T	T	Y	T	T	T	Y	T	Y	T	Y	Y	T	Y	T	T	T	N	T	T	T
TP30367	T/C	0	30367	+	NA	NA	NA	NA	NA	NA	T	T	T	T	Y	T	Y	T	N	T	T	T	T	Y	T	C	T	N	T	Y	T	N	C	N	C	T	C	T	T	T	T	T	C	T	T	N	Y	T	N
TP30386	C/A	0	30386	+	NA	NA	NA	NA	NA	NA	C	M	C	M	C	C	C	M	M	M	C	C	M	C	C	C	C	N	C	C	M	M	A	C	M	C	C	A	M	M	C	M	C	C	N	C	C	C	C
TP30388	G/A	0	30388	+	NA	NA	NA	NA	NA	NA	G	G	G	G	G	G	G	R	G	G	G	G	G	G	G	G	G	N	G	G	G	R	R	G	R	G	G	R	G	G	G	G	G	G	G	N	G	G	G
TP30429	T/A	0	30429	+	NA	NA	NA	NA	NA	NA	T	A	T	W	W	W	A	A	A	W	W	W	A	W	W	T	T	N	N	W	T	T	T	T	T	W	T	W	N	T	A	N	T	T	N	T	T	T	T
TP30476	A/G	0	30476	+	NA	NA	NA	NA	NA	NA	A	A	A	G	R	G	R	G	N	G	R	N	A	R	R	N	R	N	A	G	G	R	G	A	A	R	N	N	A	R	N	G	N	A	G	N	A	A	N
TP30491	A/G	0	30491	+	NA	NA	NA	NA	NA	NA	A	G	R	R	R	A	R	A	A	A	R	R	G	A	R	G	N	N	R	R	A	A	A	R	G	A	G	A	A	A	G	A	R	A	A	N	G	G	G
TP30496	G/C	0	30496	+	NA	NA	NA	NA	NA	NA	G	G	G	G	S	G	S	G	G	G	G	G	G	S	G	C	G	N	G	G	G	S	C	G	C	G	N	G	G	G	G	G	C	S	C	N	C	G	C
TP30503	G/A	0	30503	+	NA	NA	NA	NA	NA	NA	G	G	G	G	R	G	R	G	G	G	G	G	R	G	G	A	G	N	G	G	G	G	G	G	G	G	R	G	G	G	R	G	A	R	R	G	G	G	R
TP30536	G/A	0	30536	+	NA	NA	NA	NA	NA	NA	G	R	G	G	G	G	G	R	R	G	G	G	G	G	G	N	R	G	G	G	G	G	G	G	R	G	R	G	R	R	R	R	N	G	G	G	G	G	G
TP30549	G/A	0	30549	+	NA	NA	NA	NA	NA	NA	A	R	R	G	G	G	G	G	G	G	G	R	R	R	G	G	G	N	G	G	G	G	R	G	G	R	G	G	G	G	R	G	G	G	G	N	G	G	G
TP30565	A/T	0	30565	+	NA	NA	NA	NA	NA	NA	A	A	A	A	W	A	A	A	A	A	A	A	A	A	A	A	A	N	A	A	N	A	N	N	T	A	A	A	A	A	A	A	A	A	N	A	A	A	A
TP30568	C/A	0	30568	+	NA	NA	NA	NA	NA	NA	C	C	M	C	C	C	M	C	M	C	C	C	C	C	C	C	M	C	C	C	C	M	C	C	C	C	C	C	M	M	C	M	C	C	C	N	C	C	C
TP30587	A/C	0	30587	+	NA	NA	NA	NA	NA	NA	A	M	M	M	A	A	A	M	M	M	A	A	M	A	A	A	A	N	A	A	M	M	M	A	M	A	A	A	M	M	M	M	A	A	A	A	A	A	A
TP30594	A/G	0	30594	+	NA	NA	NA	NA	NA	NA	A	A	R	R	A	A	A	A	A	A	A	R	A	A	A	A	A	N	R	A	A	A	A	R	A	A	A	A	A	A	A	A	A	A	A	N	A	R	A
TP30598	G/A	0	30598	+	NA	NA	NA	NA	NA	NA	G	R	R	R	G	G	G	A	A	R	G	G	R	G	G	G	A	N	G	G	R	G	G	N	R	G	G	A	R	R	A	N	G	G	N	N	G	N	G
TP30616	T/C	0	30616	+	NA	NA	NA	NA	NA	NA	T	Y	T	T	T	T	T	Y	Y	Y	T	T	Y	T	Y	T	Y	N	T	T	T	T	T	T	Y	Y	T	Y	Y	Y	Y	Y	N	T	T	N	T	T	T
TP30621	G/A	0	30621	+	NA	NA	NA	NA	NA	NA	G	N	A	R	G	A	N	G	R	R	G	G	R	G	G	N	R	N	G	G	A	G	A	N	R	G	G	G	G	A	A	N	A	G	N	N	R	G	N
TP30649	T/C	0	30649	+	NA	NA	NA	NA	NA	NA	N	Y	N	Y	Y	T	Y	N	C	C	Y	C	C	Y	Y	N	N	N	T	Y	N	T	N	N	Y	Y	Y	T	Y	N	N	N	N	Y	T	T	T	T	N
TP30654	C/T	0	30654	+	NA	NA	NA	NA	NA	NA	C	C	C	C	C	Y	C	C	N	C	C	C	C	C	C	C	C	T	C	C	C	C	C	N	C	C	C	C	C	C	N	C	Y	C	C	N	C	N	Y
TP30678	C/T	0	30678	+	NA	NA	NA	NA	NA	NA	N	Y	Y	C	N	C	C	C	C	Y	C	C	Y	C	C	N	Y	N	C	C	C	C	C	C	N	C	Y	C	C	Y	C	Y	C	C	C	N	C	C	C
TP30740	T/G	0	30740	+	NA	NA	NA	NA	NA	NA	T	K	T	T	T	T	T	K	K	K	T	T	K	T	T	T	T	T	T	T	K	T	T	T	K	T	K	T	K	K	T	K	T	T	T	T	K	T	T
TP30753	T/C	0	30753	+	NA	NA	NA	NA	NA	NA	T	N	T	T	T	Y	Y	N	N	T	T	T	N	T	T	N	N	T	T	T	C	C	C	T	N	T	T	T	C	N	T	N	T	C	N	N	N	N	N
TP30754	C/T	0	30754	+	NA	NA	NA	NA	NA	NA	C	C	Y	Y	C	C	C	T	T	C	C	C	C	Y	Y	C	T	N	C	C	T	T	Y	N	C	C	Y	C	C	T	N	T	C	C	N	N	C	N	N
TP30782	C/A	0	30782	+	NA	NA	NA	NA	NA	NA	C	M	C	C	C	C	C	M	M	M	C	C	N	C	C	N	C	C	N	C	N	N	C	N	A	C	N	C	C	M	C	N	N	C	N	N	N	C	N
TP30784	G/A	0	30784	+	NA	NA	NA	NA	NA	NA	G	R	G	R	G	G	G	R	G	G	G	G	R	G	G	G	G	G	G	G	R	R	R	G	R	G	R	G	R	R	R	R	G	G	G	G	G	G	G
TP30810	C/T	0	30810	+	NA	NA	NA	NA	NA	NA	C	Y	N	Y	C	Y	C	Y	T	T	C	C	Y	C	C	N	Y	N	C	C	N	N	T	C	C	C	N	Y	C	Y	N	C	C	C	N	N	N	N	C
TP30822	G/A	0	30822	+	NA	NA	NA	NA	NA	NA	G	G	R	G	G	G	R	R	R	G	G	G	G	G	G	G	R	G	G	G	G	R	G	G	R	G	G	G	R	R	G	G	G	G	G	G	G	G	G
TP30828	C/G	0	30828	+	NA	NA	NA	NA	NA	NA	C	N	C	C	G	C	S	C	C	N	C	C	C	C	C	N	N	N	C	N	C	C	C	N	C	C	C	C	C	N	C	N	C	C	C	N	N	N	C
TP30832	C/T	0	30832	+	NA	NA	NA	NA	NA	NA	C	Y	Y	Y	C	C	C	T	T	C	C	C	Y	C	C	C	Y	C	C	C	Y	C	Y	C	Y	C	C	C	Y	Y	Y	Y	C	C	C	C	C	C	C
TP30837	T/A	0	30837	+	NA	NA	NA	NA	NA	NA	T	N	T	T	W	T	W	N	N	T	T	W	T	W	T	N	T	N	T	W	T	T	T	T	T	T	W	N	N	T	N	N	T	T	A	W	W	T	A
TP30841	G/A	0	30841	+	NA	NA	NA	NA	NA	NA	G	R	G	G	G	G	R	R	R	R	G	G	G	G	G	G	R	G	G	G	G	G	G	G	R	G	G	G	G	R	G	R	G	G	N	G	G	G	G
TP30852	G/A	0	30852	+	NA	NA	NA	NA	NA	NA	G	A	G	R	G	R	G	R	R	R	G	G	G	G	G	G	G	N	G	G	A	G	G	G	G	G	G	R	G	G	G	A	G	G	N	N	G	G	N
TP30862	C/T	0	30862	+	NA	NA	NA	NA	NA	NA	Y	C	C	C	C	C	C	C	Y	Y	Y	C	C	Y	C	C	Y	N	Y	Y	Y	C	C	Y	C	Y	C	Y	Y	T	C	Y	Y	Y	C	C	Y	Y	C
TP30863	G/A	0	30863	+	NA	NA	NA	NA	NA	NA	R	A	G	G	A	R	N	A	N	A	R	R	A	G	R	N	G	N	R	R	G	G	G	N	G	R	G	A	N	N	G	N	N	G	N	N	R	R	N
TP30868	T/A	0	30868	+	NA	NA	NA	NA	NA	NA	T	T	A	W	W	W	W	W	W	T	T	W	T	W	T	A	W	N	T	T	W	T	T	N	T	T	A	T	T	W	W	T	T	T	W	W	W	T	A
TP30872	A/T	0	30872	+	NA	NA	NA	NA	NA	NA	N	T	A	A	A	A	A	W	W	A	A	N	A	A	A	N	N	N	A	A	T	A	A	A	T	A	N	A	N	N	N	A	N	A	N	N	N	A	A
TP30876	T/C	0	30876	+	NA	NA	NA	NA	NA	NA	T	T	T	T	T	T	T	T	T	T	T	T	T	T	T	T	T	T	T	T	T	T	T	T	T	T	T	T	T	T	T	Y	T	T	T	T	T	T	T
TP30888	T/C	0	30888	+	NA	NA	NA	NA	NA	NA	T	T	T	Y	C	N	T	N	T	N	Y	Y	T	T	T	N	T	N	Y	Y	T	T	Y	Y	N	T	N	C	N	N	N	N	T	C	N	N	C	C	C
TP30904	G/T	0	30904	+	NA	NA	NA	NA	NA	NA	N	N	G	K	G	G	T	G	G	N	K	K	G	K	K	G	N	G	K	G	G	G	G	N	G	G	G	T	N	N	N	N	G	G	G	N	T	N	T
TP30910	A/T	0	30910	+	NA	NA	NA	NA	NA	NA	A	A	W	W	A	A	A	T	T	A	A	A	A	W	A	N	T	N	A	A	W	A	A	A	A	A	A	A	A	T	N	T	A	A	A	A	A	N	A
TP30912	G/A	0	30912	+	NA	NA	NA	NA	NA	NA	R	G	A	G	G	G	G	G	G	G	R	G	G	G	G	N	G	N	G	R	G	G	G	G	N	G	N	N	N	N	N	N	A	N	N	N	G	N	G
TP30919	C/A	0	30919	+	NA	NA	NA	NA	NA	NA	C	M	C	M	C	C	M	M	M	M	C	C	M	C	M	M	C	C	C	C	M	C	A	C	M	C	A	A	A	M	A	M	M	C	A	N	A	C	M
TP30952	T/C	0	30952	+	NA	NA	NA	NA	NA	NA	C	Y	T	Y	Y	T	T	C	C	N	Y	N	C	C	Y	T	C	N	T	C	N	N	N	T	C	C	Y	T	N	C	T	C	N	T	N	N	N	T	N
TP30980	A/C	0	30980	+	NA	NA	NA	NA	NA	NA	M	A	M	M	M	A	A	C	C	A	M	A	A	M	M	A	C	N	A	C	C	M	M	A	C	M	M	A	N	C	A	N	N	N	N	M	A	A	N
TP30993	C/A	0	30993	+	NA	NA	NA	NA	NA	NA	C	A	M	M	C	C	C	A	A	C	C	C	M	C	C	C	M	N	C	C	N	M	C	N	M	C	C	A	N	C	A	N	N	C	N	N	C	N	C
TP31006	T/C	0	31006	+	NA	NA	NA	NA	NA	NA	T	T	T	T	T	T	T	T	T	T	T	T	T	T	T	T	T	N	T	T	T	Y	Y	T	Y	T	T	Y	T	T	T	T	T	T	T	T	T	T	T
TP31013	T/C	0	31013	+	NA	NA	NA	NA	NA	NA	Y	T	Y	Y	C	Y	Y	C	C	N	Y	T	T	Y	T	C	N	C	T	C	Y	N	T	N	C	Y	Y	T	Y	C	N	C	T	T	N	C	N	N	Y
TP31014	G/A	0	31014	+	NA	NA	NA	NA	NA	NA	G	G	G	G	G	G	G	G	G	G	R	R	G	G	R	G	G	N	R	G	G	N	G	N	N	G	G	N	N	G	N	G	G	N	N	G	N	N	G
TP31023	C/A	0	31023	+	NA	NA	NA	NA	NA	NA	C	A	C	M	M	M	C	N	N	A	C	A	A	M	M	A	N	N	C	M	C	N	C	M	C	M	C	N	N	C	A	N	M	C	C	A	C	A	M
TP31043	C/A	0	31043	+	NA	NA	NA	NA	NA	NA	C	N	C	C	C	C	M	C	N	A	M	C	C	M	C	C	C	N	C	M	N	A	M	N	N	A	C	A	C	C	N	N	N	C	C	C	C	N	C
TP31078	G/A	0	31078	+	NA	NA	NA	NA	NA	NA	R	G	A	R	R	R	R	N	G	G	R	R	N	R	G	N	A	N	N	G	A	A	N	N	G	R	A	G	G	N	G	N	R	A	N	G	R	R	G
TP31120	A/G	0	31120	+	NA	NA	NA	NA	NA	NA	N	A	A	A	A	A	A	A	A	A	A	A	A	A	A	A	A	A	A	A	A	N	A	N	A	A	A	N	R	A	N	N	A	A	N	N	A	A	A
TP31155	C/A	0	31155	+	NA	NA	NA	NA	NA	NA	C	C	C	M	M	M	C	C	C	C	M	M	C	C	A	M	M	C	C	M	C	M	C	A	C	C	N	M	A	C	C	C	M	C	N	N	C	M	C
TP31194	A/T	0	31194	+	NA	NA	NA	NA	NA	NA	N	N	A	A	A	A	W	N	W	A	N	N	A	A	A	A	T	N	A	A	A	N	A	A	T	A	A	A	A	N	A	W	A	A	A	A	A	A	N
TP31205	A/T	0	31205	+	NA	NA	NA	NA	NA	NA	A	T	T	W	A	A	N	W	T	W	A	A	T	A	A	N	A	N	N	A	W	W	T	A	A	A	A	A	T	N	A	N	A	N	A	A	A	A	N
TP31242	C/T	0	31242	+	NA	NA	NA	NA	NA	NA	C	Y	C	Y	C	C	C	Y	Y	C	C	C	Y	C	C	N	C	N	C	C	Y	C	T	C	Y	C	C	C	T	C	Y	T	C	C	C	N	C	C	C
TP31246	G/A	0	31246	+	NA	NA	NA	NA	NA	NA	N	G	G	G	G	G	G	A	G	N	G	G	N	G	G	G	N	N	N	G	R	N	G	N	N	G	G	G	N	N	N	G	G	G	G	G	G	N	N
TP31266	C/T	0	31266	+	NA	NA	NA	NA	NA	NA	C	Y	C	C	Y	C	C	C	C	C	C	C	Y	N	Y	N	C	N	C	C	C	C	Y	C	C	C	T	Y	C	C	C	C	N	N	C	T	T	N	T
TP31267	C/T	0	31267	+	NA	NA	NA	NA	NA	NA	C	C	C	Y	T	Y	C	C	C	C	Y	Y	C	C	Y	N	N	N	Y	Y	C	N	C	N	Y	C	C	C	Y	C	N	C	N	N	C	N	N	N	T
TP31288	A/C	0	31288	+	NA	NA	NA	NA	NA	NA	A	N	N	A	A	A	A	C	M	C	A	A	N	A	A	A	N	N	N	A	C	N	A	A	M	A	C	A	A	N	A	N	N	N	N	A	A	N	A
TP31295	C/T	0	31295	+	NA	NA	NA	NA	NA	NA	C	Y	N	C	Y	C	T	Y	Y	Y	C	C	C	C	T	T	C	N	N	T	Y	C	T	C	Y	C	N	C	Y	T	C	Y	C	N	C	C	Y	C	T
TP31323	C/T	0	31323	+	NA	NA	NA	NA	NA	NA	C	C	C	C	Y	C	Y	C	C	C	C	N	C	C	C	N	C	N	C	T	T	C	N	N	N	N	C	C	N	C	N	N	N	T	N	C	C	C	T
TP31331	T/C	0	31331	+	NA	NA	NA	NA	NA	NA	Y	N	T	T	C	T	Y	N	N	T	Y	T	N	T	T	N	N	N	N	Y	N	T	N	T	N	Y	N	T	T	N	N	N	N	N	C	N	Y	T	C
TP31346	A/G	0	31346	+	NA	NA	NA	NA	NA	NA	R	N	A	A	A	A	A	N	N	A	A	A	A	A	R	N	N	N	A	A	A	N	A	A	N	A	A	N	A	N	A	N	A	A	R	N	N	G	A
TP31374	G/A	0	31374	+	NA	NA	NA	NA	NA	NA	G	N	G	G	G	G	G	G	G	N	G	G	G	G	G	N	G	N	G	G	G	G	G	G	R	G	G	G	R	G	N	R	N	G	N	G	G	N	G
TP31404	G/A	0	31404	+	NA	NA	NA	NA	NA	NA	R	G	R	R	R	R	R	R	R	A	R	R	R	R	R	R	A	N	A	R	G	A	N	N	R	R	G	R	R	R	G	N	G	A	N	N	A	A	G
TP31433	C/T	0	31433	+	NA	NA	NA	NA	NA	NA	C	Y	Y	Y	C	C	Y	C	T	Y	C	C	C	C	C	C	Y	C	C	N	Y	Y	T	C	C	C	C	C	C	Y	C	C	C	C	C	C	C	C	C
TP31437	C/T	0	31437	+	NA	NA	NA	NA	NA	NA	Y	N	T	T	C	Y	C	N	N	T	Y	T	Y	N	Y	N	T	C	N	C	C	T	N	N	N	Y	C	C	C	N	N	N	C	C	N	C	N	N	C
TP31448	A/G	0	31448	+	NA	NA	NA	NA	NA	NA	G	A	R	R	R	A	A	G	G	A	R	A	N	G	R	N	G	N	A	R	N	N	R	N	N	A	R	A	A	G	N	N	N	G	N	N	N	A	A
TP31453	C/A	0	31453	+	NA	NA	NA	NA	NA	NA	A	A	A	M	C	M	M	A	A	N	M	M	A	A	M	N	A	N	M	M	N	A	A	A	C	A	N	M	C	A	N	A	C	C	C	N	C	N	N
TP31458	T/C	0	31458	+	NA	NA	NA	NA	NA	NA	T	T	T	Y	T	Y	T	T	Y	Y	Y	T	T	Y	Y	T	T	N	Y	Y	T	Y	Y	Y	C	Y	T	T	Y	T	T	Y	Y	Y	N	N	T	T	T
TP31461	A/T	0	31461	+	NA	NA	NA	NA	NA	NA	A	W	A	A	A	A	A	W	A	W	A	A	W	A	A	A	A	N	A	A	W	A	A	N	A	A	A	A	W	A	A	T	A	A	N	A	A	A	A
TP31463	T/C	0	31463	+	NA	NA	NA	NA	NA	NA	T	Y	C	Y	Y	T	T	C	N	T	T	Y	T	Y	T	N	C	N	T	T	C	C	Y	T	N	T	C	T	T	C	N	N	C	C	C	T	T	N	Y
TP31467	C/A	0	31467	+	NA	NA	NA	NA	NA	NA	C	A	A	A	C	C	C	M	A	C	C	C	A	C	C	C	A	C	C	C	C	M	A	C	A	C	C	A	C	C	A	A	C	C	C	N	C	C	C
TP31469	T/C	0	31469	+	NA	NA	NA	NA	NA	NA	T	T	Y	C	T	T	T	Y	Y	N	T	T	T	N	T	N	T	N	T	T	T	T	T	T	C	T	T	T	C	N	C	N	N	T	N	N	T	T	T
TP31489	T/C	0	31489	+	NA	NA	NA	NA	NA	NA	N	C	T	Y	C	Y	C	T	T	N	Y	C	C	Y	T	N	T	T	C	T	T	N	Y	N	C	Y	T	C	C	T	C	N	T	T	N	N	T	C	Y
TP31498	T/G	0	31498	+	NA	NA	NA	NA	NA	NA	N	T	T	T	T	T	K	T	T	N	T	K	K	T	T	N	T	N	T	T	T	T	N	T	T	T	G	T	T	N	K	N	G	T	G	T	T	N	K
TP31502	C/T	0	31502	+	NA	NA	NA	NA	NA	NA	C	T	Y	Y	C	C	C	T	N	C	C	C	C	C	N	N	T	N	Y	C	C	C	C	C	N	C	C	C	C	N	C	N	C	C	N	N	N	N	N
TP31519	C/T	0	31519	+	NA	NA	NA	NA	NA	NA	C	Y	T	Y	C	Y	Y	Y	T	Y	Y	C	C	Y	Y	N	C	N	N	C	T	C	T	N	N	Y	Y	T	Y	Y	Y	Y	N	N	N	N	N	T	C
TP31544	T/C	0	31544	+	NA	NA	NA	NA	NA	NA	Y	C	Y	Y	Y	Y	N	T	T	T	T	C	C	C	C	N	N	N	N	N	T	T	C	N	T	T	C	N	C	T	C	N	C	N	T	T	T	C	Y
TP31545	T/C	0	31545	+	NA	NA	NA	NA	NA	NA	T	N	T	T	T	T	T	N	N	T	T	N	T	T	T	Y	T	T	T	T	N	T	T	N	T	N	N	T	T	T	N	N	N	T	N	N	T	N	C
TP31603	A/T	0	31603	+	NA	NA	NA	NA	NA	NA	A	W	A	A	A	W	W	A	A	W	A	A	W	A	A	N	A	A	A	A	A	A	A	A	T	A	A	N	N	W	A	W	A	W	N	A	A	A	A
TP31621	T/C	0	31621	+	NA	NA	NA	NA	NA	NA	C	C	T	Y	Y	Y	C	N	C	Y	Y	T	C	Y	T	T	T	N	T	C	T	T	T	C	N	Y	T	Y	C	N	N	N	N	T	T	N	N	T	T
TP31731	G/A	0	31731	+	NA	NA	NA	NA	NA	NA	G	A	A	A	G	G	G	G	G	G	G	G	A	A	R	N	G	N	R	R	G	N	N	N	N	G	G	G	G	G	G	G	N	N	G	N	N	R	G
TP31740	G/A	0	31740	+	NA	NA	NA	NA	NA	NA	G	G	R	R	R	R	R	R	R	R	R	R	R	R	R	R	R	N	R	R	R	R	R	G	R	R	R	R	R	R	G	G	R	R	R	G	R	R	R
TP31769	A/G	0	31769	+	NA	NA	NA	NA	NA	NA	A	A	R	R	A	R	A	A	N	A	A	A	A	A	R	N	A	N	A	A	G	A	N	G	G	A	R	A	G	A	A	N	N	R	A	N	G	G	A
TP31795	T/A	0	31795	+	NA	NA	NA	NA	NA	NA	T	W	A	W	T	W	T	W	W	W	T	T	W	T	T	T	T	T	T	T	T	A	T	T	T	T	T	T	N	W	T	A	T	N	T	N	T	T	T
TP31797	T/C	0	31797	+	NA	NA	NA	NA	NA	NA	T	T	T	N	T	T	T	T	N	T	T	N	T	N	T	T	T	N	T	T	N	T	Y	N	N	T	C	T	T	N	T	N	N	N	N	N	T	T	T
TP31829	G/A	0	31829	+	NA	NA	NA	NA	NA	NA	A	G	G	G	A	G	R	G	G	A	G	G	G	G	R	N	G	A	R	R	G	G	G	N	G	R	N	G	A	G	N	N	G	A	A	N	N	A	A
TP31839	T/C	0	31839	+	NA	NA	NA	NA	NA	NA	T	C	C	Y	Y	Y	Y	Y	Y	C	T	T	Y	Y	Y	N	T	N	T	T	T	Y	C	T	T	N	Y	Y	N	T	C	N	Y	T	C	T	Y	N	T
TP31854	G/A	0	31854	+	NA	NA	NA	NA	NA	NA	G	G	G	A	G	G	G	G	N	G	G	G	G	G	N	G	A	N	G	N	A	G	N	G	G	N	N	N	G	A	G	N	G	G	G	N	N	G	N
TP31872	A/T	0	31872	+	NA	NA	NA	NA	NA	NA	A	A	A	A	A	A	W	A	A	A	A	A	A	W	A	A	A	N	A	A	A	A	T	A	W	A	A	A	A	A	A	A	N	A	A	N	A	A	A
TP31909	C/T	0	31909	+	NA	NA	NA	NA	NA	NA	C	C	C	C	C	C	C	Y	C	C	C	C	C	C	C	C	C	N	C	C	C	C	N	C	C	C	C	C	C	T	C	C	C	C	C	C	C	C	C
TP31917	G/T	0	31917	+	NA	NA	NA	NA	NA	NA	G	K	T	K	G	G	G	T	T	N	G	N	G	G	G	N	N	N	N	G	T	T	G	G	K	G	G	N	K	K	K	N	G	N	G	N	G	N	G
TP31957	C/T	0	31957	+	NA	NA	NA	NA	NA	NA	T	C	C	Y	Y	C	C	N	T	N	C	C	N	T	Y	C	T	C	C	T	N	Y	Y	C	T	Y	Y	C	T	N	C	N	C	T	C	N	N	C	N
TP31984	C/T	0	31984	+	NA	NA	NA	NA	NA	NA	C	C	C	C	C	C	C	C	C	C	C	C	C	C	C	C	C	C	C	C	Y	C	C	C	C	C	C	C	Y	Y	C	C	C	C	N	C	C	C	C
TP31994	G/A	0	31994	+	NA	NA	NA	NA	NA	NA	G	G	G	G	G	G	G	G	R	G	G	N	G	G	G	G	A	G	G	G	G	G	R	N	G	G	G	G	A	G	G	N	G	N	N	G	G	G	G
TP31995	C/T	0	31995	+	NA	NA	NA	NA	NA	NA	C	C	C	C	Y	C	C	C	C	N	C	C	C	C	C	N	C	Y	C	C	C	N	T	N	C	C	C	T	C	C	C	C	C	C	N	N	C	C	Y
TP32027	T/G	0	32027	+	NA	NA	NA	NA	NA	NA	T	T	K	K	T	T	T	T	T	G	T	T	K	T	T	N	G	T	T	T	K	T	K	T	T	T	T	T	T	T	K	K	K	K	N	T	T	T	N
TP32033	T/G	0	32033	+	NA	NA	NA	NA	NA	NA	T	K	K	K	T	T	K	K	K	K	T	T	K	T	T	T	T	N	T	T	K	K	G	T	K	T	T	K	K	K	N	T	T	T	T	T	T	N	T
TP32054	C/A	0	32054	+	NA	NA	NA	NA	NA	NA	C	N	M	C	C	A	C	N	M	C	C	N	C	C	M	C	C	N	C	C	N	N	C	C	C	C	C	C	N	C	C	N	C	N	N	N	C	N	C
TP32109	G/T	0	32109	+	NA	NA	NA	NA	NA	NA	N	G	K	K	G	G	T	G	K	T	G	G	G	G	G	N	G	N	G	G	K	K	K	N	N	G	N	K	K	T	G	T	N	G	N	N	G	N	G
TP32118	C/T	0	32118	+	NA	NA	NA	NA	NA	NA	Y	Y	Y	C	Y	C	Y	C	C	Y	Y	C	Y	Y	Y	Y	C	Y	Y	Y	C	C	Y	Y	T	Y	C	C	C	T	T	C	C	C	C	T	Y	Y	Y
TP32142	A/T	0	32142	+	NA	NA	NA	NA	NA	NA	A	W	A	A	A	A	A	A	W	N	A	A	W	A	A	A	W	N	A	A	A	N	A	A	A	A	A	A	A	A	A	A	A	A	A	N	A	A	A
TP32152	G/A	0	32152	+	NA	NA	NA	NA	NA	NA	G	G	R	R	G	G	G	A	A	G	G	G	G	G	G	N	R	N	G	G	G	G	G	N	G	G	G	G	R	G	G	N	G	G	N	G	G	G	G
TP32157	G/A	0	32157	+	NA	NA	NA	NA	NA	NA	G	G	R	G	G	R	G	N	N	G	G	R	G	G	G	G	G	N	G	G	G	G	R	N	G	G	R	G	R	N	N	G	G	G	N	G	G	N	G
TP32170	A/T	0	32170	+	NA	NA	NA	NA	NA	NA	A	N	N	W	A	N	A	T	T	N	A	A	N	A	N	A	A	A	A	N	W	N	N	A	N	N	A	A	N	A	N	A	N	N	A	N	N	A	N
TP32198	C/T	0	32198	+	NA	NA	NA	NA	NA	NA	N	T	Y	Y	C	C	C	Y	Y	T	C	C	Y	C	C	C	C	N	C	C	C	Y	C	N	Y	C	C	C	C	T	N	N	C	N	C	N	N	N	C
TP32236	G/A	0	32236	+	NA	NA	NA	NA	NA	NA	A	G	R	R	G	R	R	G	G	G	R	R	R	R	R	N	N	G	N	R	G	R	R	A	A	R	G	G	N	N	G	N	N	A	G	N	G	G	G
TP32240	G/A	0	32240	+	NA	NA	NA	NA	NA	NA	A	G	G	G	R	G	R	G	G	G	G	A	R	G	G	A	G	A	G	A	A	N	G	G	G	R	A	G	G	G	G	G	N	R	G	N	R	N	A
TP32249	A/G	0	32249	+	NA	NA	NA	NA	NA	NA	A	A	A	A	R	A	A	A	A	A	R	G	G	G	A	G	A	N	A	R	N	G	N	A	G	R	G	A	A	N	G	A	N	A	N	N	A	A	G
TP32258	G/A	0	32258	+	NA	NA	NA	NA	NA	NA	G	N	R	A	G	G	G	A	A	G	G	G	G	R	R	G	A	G	G	G	A	R	A	N	G	G	R	G	N	A	G	A	N	G	N	N	N	N	G
TP32266	C/T	0	32266	+	NA	NA	NA	NA	NA	NA	C	Y	Y	C	C	C	C	Y	T	T	C	C	C	C	C	N	N	N	C	N	T	C	C	C	N	C	N	C	T	N	T	N	N	C	C	N	C	N	N
TP32268	A/T	0	32268	+	NA	NA	NA	NA	NA	NA	A	A	A	A	W	A	T	A	N	A	A	A	A	A	A	N	A	W	A	A	A	A	N	N	A	A	A	A	N	A	A	N	A	A	A	N	A	A	W
TP32301	C/T	0	32301	+	NA	NA	NA	NA	NA	NA	C	T	C	N	C	C	C	C	T	T	N	N	T	C	N	C	N	N	N	C	T	C	C	C	N	N	Y	C	N	N	N	C	C	C	C	C	C	C	C
TP32305	G/C	0	32305	+	NA	NA	NA	NA	NA	NA	G	C	G	G	G	G	S	G	S	C	G	G	C	G	G	N	G	N	N	G	G	G	N	G	N	G	G	G	N	S	G	C	G	G	G	N	N	N	G
TP32387	T/C	0	32387	+	NA	NA	NA	NA	NA	NA	N	Y	T	T	T	T	T	Y	Y	Y	T	T	Y	T	T	N	T	T	T	T	Y	T	N	N	Y	T	T	T	Y	T	N	Y	N	T	T	N	T	T	T
TP32418	T/A	0	32418	+	NA	NA	NA	NA	NA	NA	N	T	N	T	W	T	W	N	N	N	T	W	T	W	T	N	N	T	T	W	T	T	N	T	T	T	T	N	T	T	N	N	T	N	N	T	T	T	T
TP32444	C/T	0	32444	+	NA	NA	NA	NA	NA	NA	C	Y	C	C	C	C	C	Y	Y	C	C	C	Y	C	C	C	Y	N	C	C	C	C	C	C	Y	C	C	C	C	C	C	T	C	C	C	C	C	C	C
TP32457	G/A	0	32457	+	NA	NA	NA	NA	NA	NA	N	N	N	G	R	G	R	G	G	N	G	N	G	R	N	N	G	G	G	R	G	G	N	G	N	G	R	G	N	N	N	N	N	G	N	N	G	N	R
TP32496	C/T	0	32496	+	NA	NA	NA	NA	NA	NA	N	C	N	C	C	N	C	C	C	N	N	C	N	C	N	N	N	N	N	N	T	C	N	C	N	N	N	C	N	T	C	C	C	C	N	N	C	N	N
TP32558	G/A	0	32558	+	NA	NA	NA	NA	NA	NA	G	G	G	R	R	R	G	G	G	G	R	R	G	G	R	G	R	N	R	A	N	R	G	N	G	G	A	R	R	N	A	N	A	R	N	N	G	N	R
TP32559	C/T	0	32559	+	NA	NA	NA	NA	NA	NA	C	C	C	C	Y	C	Y	C	C	C	C	T	C	C	C	T	C	N	C	Y	T	C	C	C	C	Y	T	C	C	C	Y	N	C	T	C	N	Y	C	T
TP32561	A/G	0	32561	+	NA	NA	NA	NA	NA	NA	N	N	R	A	G	A	A	A	N	N	A	G	R	R	A	A	A	N	A	N	A	A	G	N	N	A	N	A	N	N	N	N	N	A	A	N	R	N	N
TP32576	A/G	0	32576	+	NA	NA	NA	NA	NA	NA	A	A	A	A	R	A	A	A	A	A	A	A	A	A	A	G	A	A	A	A	A	A	A	A	A	A	A	A	A	A	A	A	A	A	A	G	R	A	R
TP32582	G/A	0	32582	+	NA	NA	NA	NA	NA	NA	R	G	G	G	R	R	A	N	N	G	R	A	G	R	R	N	N	N	G	G	G	G	A	G	G	R	R	N	G	G	N	N	N	G	A	A	G	G	A
TP32600	A/G	0	32600	+	NA	NA	NA	NA	NA	NA	G	A	R	A	R	R	A	A	A	A	R	R	A	A	A	R	A	N	N	R	A	A	A	A	A	R	R	A	A	A	A	A	A	G	N	A	A	N	A
TP32604	A/G	0	32604	+	NA	NA	NA	NA	NA	NA	A	A	A	N	A	A	G	N	N	A	N	A	A	A	A	N	N	N	A	N	A	A	A	A	G	A	A	A	A	N	G	N	A	A	R	N	A	A	N
TP32631	A/C	0	32631	+	NA	NA	NA	NA	NA	NA	N	M	N	A	A	A	A	C	C	M	A	A	M	A	A	N	N	A	N	A	M	N	N	A	M	A	M	A	C	C	A	C	N	A	N	N	A	A	A
TP32634	C/T	0	32634	+	NA	NA	NA	NA	NA	NA	N	N	C	C	C	C	Y	Y	Y	Y	C	C	C	C	C	C	C	N	C	C	C	C	C	C	C	C	C	C	C	C	C	T	C	C	C	N	C	C	C
TP32643	G/A	0	32643	+	NA	NA	NA	NA	NA	NA	G	G	G	G	G	R	G	G	N	G	G	G	R	G	G	G	N	G	R	R	G	A	N	A	G	G	G	G	R	G	G	G	G	G	N	N	G	G	G
TP32646	A/G	0	32646	+	NA	NA	NA	NA	NA	NA	A	A	A	A	A	A	A	A	R	G	A	A	A	A	A	N	A	N	A	A	A	A	A	N	G	A	A	A	A	R	A	N	N	A	A	N	A	A	A
TP32656	G/C	0	32656	+	NA	NA	NA	NA	NA	NA	N	C	N	G	G	G	G	S	C	G	G	G	C	G	G	N	C	N	G	G	S	S	G	G	N	G	N	G	N	C	G	G	G	N	G	N	N	G	G
TP32666	C/G	0	32666	+	NA	NA	NA	NA	NA	NA	C	C	C	C	C	C	G	S	S	S	N	C	S	C	C	N	N	N	C	C	C	C	C	N	G	C	C	C	C	G	C	N	C	C	C	N	C	C	N
TP32683	A/G	0	32683	+	NA	NA	NA	NA	NA	NA	N	A	R	N	A	A	R	R	G	N	A	A	A	A	R	A	A	N	A	R	A	N	A	R	A	A	N	A	N	A	N	N	N	N	N	G	N	N	N
TP32690	A/T	0	32690	+	NA	NA	NA	NA	NA	NA	T	A	A	N	W	A	T	A	N	N	N	W	N	A	A	A	A	T	A	W	T	T	T	A	W	T	A	T	W	N	N	A	T	N	A	N	W	A	W
TP32694	G/A	0	32694	+	NA	NA	NA	NA	NA	NA	G	R	G	G	G	G	R	G	R	R	G	N	R	G	G	G	R	N	G	G	A	G	R	G	G	G	R	G	R	R	G	R	G	G	G	N	G	G	G
TP32713	A/G	0	32713	+	NA	NA	NA	NA	NA	NA	N	N	A	A	A	A	N	R	A	R	A	A	A	A	A	A	A	N	A	A	R	A	N	A	A	A	A	A	R	R	N	N	A	N	N	N	A	A	A
TP32727	C/G	0	32727	+	NA	NA	NA	NA	NA	NA	C	S	C	C	C	C	C	S	S	S	C	C	S	C	C	C	C	C	C	C	S	C	C	C	S	C	S	C	S	S	C	S	C	C	C	C	C	C	C
TP32746	T/C	0	32746	+	NA	NA	NA	NA	NA	NA	T	Y	T	T	T	T	T	T	Y	T	T	T	Y	T	T	T	T	T	T	T	T	T	T	T	T	T	T	T	T	T	C	Y	N	T	T	N	T	T	T
TP32761	A/T	0	32761	+	NA	NA	NA	NA	NA	NA	N	N	A	W	T	W	W	A	A	A	W	W	N	A	W	T	W	N	W	W	A	A	W	N	N	A	T	W	T	A	A	N	N	T	N	N	N	N	T
TP32769	A/G	0	32769	+	NA	NA	NA	NA	NA	NA	A	N	R	R	A	A	A	N	G	A	A	A	A	A	A	A	G	G	R	A	N	A	N	N	A	A	G	N	A	A	A	A	N	A	N	N	G	N	N
TP32818	A/C	0	32818	+	NA	NA	NA	NA	NA	NA	N	A	A	A	C	A	A	A	N	N	A	A	A	A	A	N	A	N	A	C	A	N	N	N	N	A	N	A	C	N	N	N	N	N	N	N	C	A	N
TP32830	T/C	0	32830	+	NA	NA	NA	NA	NA	NA	T	T	T	T	T	T	T	T	T	T	T	T	T	T	T	T	T	N	T	T	T	T	N	T	T	T	N	T	N	N	T	N	N	T	Y	N	T	T	T
TP32860	T/C	0	32860	+	NA	NA	NA	NA	NA	NA	T	N	N	N	T	N	T	C	N	C	T	T	N	T	T	T	N	N	N	T	Y	N	T	T	C	N	T	C	Y	Y	T	T	T	T	T	N	T	T	N
TP32876	T/C	0	32876	+	NA	NA	NA	NA	NA	NA	T	N	T	T	T	T	T	Y	C	Y	T	T	Y	T	T	N	Y	T	T	T	Y	Y	N	T	N	T	N	Y	N	C	N	N	N	T	T	N	T	T	N
TP32902	A/G	0	32902	+	NA	NA	NA	NA	NA	NA	A	A	A	A	A	R	A	A	A	A	A	A	N	A	A	A	N	N	A	A	A	A	A	A	G	A	N	A	G	N	A	A	A	A	N	N	A	A	A
TP32912	T/C	0	32912	+	NA	NA	NA	NA	NA	NA	C	N	T	T	Y	Y	Y	N	N	T	Y	Y	T	T	T	T	T	N	T	Y	T	N	C	T	C	Y	T	N	T	T	N	T	N	C	N	N	T	T	T
TP32961	C/A	0	32961	+	NA	NA	NA	NA	NA	NA	N	C	C	C	N	C	C	C	C	C	N	N	C	N	N	N	C	N	N	N	C	N	C	N	C	N	N	C	A	C	C	C	C	N	C	A	A	N	N
TP32972	C/A	0	32972	+	NA	NA	NA	NA	NA	NA	M	C	A	M	C	C	C	M	M	C	M	M	C	M	M	A	M	A	C	M	A	M	M	C	C	M	A	C	C	M	C	M	M	A	A	N	C	C	M
TP32991	T/A	0	32991	+	NA	NA	NA	NA	NA	NA	T	W	T	T	T	W	W	T	T	W	W	T	T	W	T	T	T	N	T	T	T	W	T	N	T	T	T	T	T	T	T	T	T	T	T	A	T	T	T
TP32998	T/C	0	32998	+	NA	NA	NA	NA	NA	NA	N	T	T	N	T	T	Y	T	T	T	N	T	T	T	T	T	T	N	T	T	T	T	T	T	C	T	T	C	N	N	N	T	N	T	T	N	T	N	N
TP33043	A/T	0	33043	+	NA	NA	NA	NA	NA	NA	N	W	W	W	W	W	W	A	A	W	W	W	W	W	W	W	W	N	T	A	T	W	W	T	W	W	T	A	A	W	W	A	A	W	A	W	W	T	W
TP33068	G/A	0	33068	+	NA	NA	NA	NA	NA	NA	R	G	R	R	R	R	R	G	G	G	R	R	R	R	R	N	G	G	R	R	G	G	G	N	G	R	R	G	G	R	N	G	A	A	A	N	G	R	R
TP33096	T/C	0	33096	+	NA	NA	NA	NA	NA	NA	T	C	T	Y	T	T	T	C	C	Y	T	T	T	T	Y	N	C	C	Y	T	T	T	T	Y	T	T	Y	Y	N	Y	C	Y	T	T	T	N	N	Y	T
TP33097	G/A	0	33097	+	NA	NA	NA	NA	NA	NA	G	R	G	G	G	G	G	R	R	R	G	G	R	G	G	N	R	N	G	G	G	G	G	G	R	G	G	G	G	G	G	N	G	G	G	N	G	G	G
TP33112	G/A	0	33112	+	NA	NA	NA	NA	NA	NA	G	R	G	R	R	G	G	R	G	G	G	G	R	G	G	G	G	G	G	G	G	G	G	G	R	G	G	R	R	G	R	R	G	G	G	N	G	G	G
TP33120	A/G	0	33120	+	NA	NA	NA	NA	NA	NA	R	A	R	G	A	R	A	A	A	G	R	R	A	A	A	A	R	N	A	A	A	G	A	A	A	R	A	A	N	A	N	A	G	A	A	N	A	R	N
TP33131	C/T	0	33131	+	NA	NA	NA	NA	NA	NA	Y	Y	Y	Y	Y	Y	Y	T	Y	Y	Y	Y	Y	Y	Y	N	Y	C	Y	Y	C	C	T	C	Y	Y	Y	Y	Y	Y	N	N	Y	C	Y	T	C	T	Y
TP33142	G/A	0	33142	+	NA	NA	NA	NA	NA	NA	G	R	R	R	R	G	G	A	A	R	G	G	R	G	G	G	R	G	G	G	R	R	G	G	R	G	G	G	R	R	R	R	G	G	G	G	G	G	G
TP33156	C/T	0	33156	+	NA	NA	NA	NA	NA	NA	C	T	Y	T	C	C	C	T	T	T	C	C	Y	C	C	C	Y	N	N	C	Y	N	T	N	Y	C	C	T	Y	Y	N	C	C	C	C	C	N	C	C
TP33235	G/A	0	33235	+	NA	NA	NA	NA	NA	NA	R	G	R	R	G	R	R	A	A	N	R	G	A	R	R	G	R	N	R	A	A	R	G	A	G	R	N	R	G	A	N	A	N	G	N	N	G	G	G
TP33276	A/G	0	33276	+	NA	NA	NA	NA	NA	NA	N	A	A	A	A	A	A	A	A	A	R	G	R	G	A	A	A	N	A	G	N	A	N	A	G	R	R	A	A	G	G	N	N	A	N	N	N	N	R
TP33314	C/A	0	33314	+	NA	NA	NA	NA	NA	NA	C	M	M	M	C	C	C	C	M	M	C	C	M	C	C	C	C	N	C	C	M	M	M	C	M	C	C	C	M	C	C	N	C	C	C	N	C	C	C
TP33360	G/A	0	33360	+	NA	NA	NA	NA	NA	NA	G	G	G	G	G	G	G	G	G	N	G	G	N	G	G	G	G	G	G	G	N	N	N	N	G	G	G	N	G	G	A	N	R	R	A	N	G	G	G
TP33413	T/C	0	33413	+	NA	NA	NA	NA	NA	NA	T	Y	T	T	T	T	T	Y	Y	Y	T	T	Y	T	T	T	Y	T	T	T	Y	T	T	T	Y	T	T	Y	Y	Y	Y	Y	T	T	T	T	T	T	T
TP33414	A/G	0	33414	+	NA	NA	NA	NA	NA	NA	A	R	R	R	A	A	A	G	R	A	A	A	R	A	A	A	A	N	A	A	R	R	R	A	R	A	A	R	R	A	R	R	A	A	A	A	A	A	A
TP33415	C/A	0	33415	+	NA	NA	NA	NA	NA	NA	C	A	C	C	C	C	M	C	C	C	C	C	M	C	C	C	C	N	C	C	C	C	C	C	M	C	M	C	C	A	C	A	N	C	C	N	C	C	C
TP33425	A/T	0	33425	+	NA	NA	NA	NA	NA	NA	T	N	A	A	A	A	A	N	T	T	A	W	T	A	A	A	T	N	W	W	A	T	N	T	T	W	A	N	N	A	N	N	N	W	N	N	A	N	A
TP33484	T/G	0	33484	+	NA	NA	NA	NA	NA	NA	T	K	T	T	T	T	K	G	K	G	T	T	K	T	T	T	K	T	T	K	T	T	T	T	K	T	T	T	T	K	T	K	T	T	T	T	T	T	T
TP33504	C/T	0	33504	+	NA	NA	NA	NA	NA	NA	C	C	C	C	C	C	C	C	C	C	Y	Y	C	C	Y	C	C	C	Y	C	C	C	C	N	C	C	C	C	C	C	C	C	C	C	C	N	C	Y	C
TP33516	G/A	0	33516	+	NA	NA	NA	NA	NA	NA	G	G	G	R	R	R	R	G	R	R	R	G	G	G	R	G	R	N	G	G	R	G	R	N	G	R	R	G	G	G	R	G	R	G	G	G	R	N	G
TP33554	G/A	0	33554	+	NA	NA	NA	NA	NA	NA	A	G	G	G	A	G	A	G	N	N	G	G	G	R	R	A	G	A	G	A	G	N	G	G	G	R	N	G	A	N	N	G	G	A	G	N	R	R	A
TP33584	C/T	0	33584	+	NA	NA	NA	NA	NA	NA	T	C	Y	T	C	Y	Y	C	C	N	Y	Y	N	C	C	C	T	N	T	C	C	T	C	C	C	Y	C	C	N	C	N	C	C	C	C	N	C	C	C
TP33602	A/G	0	33602	+	NA	NA	NA	NA	NA	NA	A	R	A	A	A	A	R	R	A	R	A	A	R	A	A	A	A	A	A	A	R	R	A	A	R	A	R	A	R	R	A	R	A	A	A	A	A	A	A
TP33679	G/A	0	33679	+	NA	NA	NA	NA	NA	NA	G	R	N	G	G	G	G	R	G	R	G	G	G	G	G	N	G	G	G	G	N	G	G	N	A	G	G	G	N	A	G	A	N	N	G	N	G	G	N
TP33683	C/T	0	33683	+	NA	NA	NA	NA	NA	NA	C	C	C	C	C	C	C	Y	C	C	C	C	C	C	C	N	N	N	C	C	C	C	C	C	C	C	C	C	N	C	N	C	C	N	C	N	C	C	N
TP33685	A/G	0	33685	+	NA	NA	NA	NA	NA	NA	A	G	R	R	R	R	R	G	N	A	A	R	R	R	R	N	G	A	R	A	G	R	R	R	G	A	G	A	G	N	A	N	A	G	A	N	G	N	G
TP33695	G/A	0	33695	+	NA	NA	NA	NA	NA	NA	G	G	G	G	G	G	N	N	N	N	N	N	G	G	G	G	N	N	A	A	G	A	G	A	N	G	N	N	G	G	N	N	G	G	N	G	R	N	G
TP33719	T/G	0	33719	+	NA	NA	NA	NA	NA	NA	G	N	T	T	K	K	G	N	N	T	K	N	N	K	K	N	T	N	T	G	N	T	G	T	T	K	N	N	T	N	T	T	N	T	N	N	K	N	G
TP33724	A/G	0	33724	+	NA	NA	NA	NA	NA	NA	A	R	G	R	R	A	R	G	G	G	A	A	G	A	A	N	N	N	A	A	G	G	R	A	G	A	N	G	A	R	N	R	N	N	N	N	A	A	A
TP33742	C/T	0	33742	+	NA	NA	NA	NA	NA	NA	C	C	N	C	T	C	C	C	C	C	Y	C	C	C	C	N	C	T	C	C	C	C	C	C	C	C	Y	C	C	C	N	C	C	C	N	N	T	C	T
TP33749	G/A	0	33749	+	NA	NA	NA	NA	NA	NA	G	G	G	G	G	R	G	G	G	G	R	R	G	G	R	G	R	G	N	R	G	N	G	A	G	G	G	R	N	G	N	N	A	R	R	N	G	R	N
TP33763	C/T	0	33763	+	NA	NA	NA	NA	NA	NA	T	N	C	C	Y	T	Y	C	N	C	C	C	C	C	T	C	C	N	C	T	C	N	N	N	N	Y	C	C	C	C	C	N	N	C	N	C	C	N	N
TP33797	G/C	0	33797	+	NA	NA	NA	NA	NA	NA	S	G	G	G	S	G	G	G	G	C	S	G	G	G	G	N	G	N	G	G	N	C	N	N	G	S	G	G	C	G	N	G	N	N	N	N	N	N	C
TP33800	C/T	0	33800	+	NA	NA	NA	NA	NA	NA	C	C	C	N	T	N	C	C	C	N	C	C	C	C	Y	C	C	N	C	C	N	N	T	C	N	C	C	T	T	N	T	N	T	N	T	C	C	N	C
TP33804	C/T	0	33804	+	NA	NA	NA	NA	NA	NA	N	N	C	C	C	Y	Y	N	N	C	C	Y	C	C	C	N	N	N	C	C	T	T	C	C	T	C	C	C	N	C	N	T	C	T	N	N	N	N	C
TP33810	C/T	0	33810	+	NA	NA	NA	NA	NA	NA	Y	C	C	Y	C	Y	C	T	N	N	Y	C	C	T	C	C	N	C	C	N	T	N	N	C	N	Y	C	T	N	C	C	N	N	C	C	N	C	N	C
TP33831	G/A	0	33831	+	NA	NA	NA	NA	NA	NA	A	G	N	R	R	R	R	G	G	G	G	R	N	R	R	N	G	N	R	A	G	G	G	N	G	R	A	G	G	A	N	G	A	A	A	N	G	N	G
TP33933	G/A	0	33933	+	NA	NA	NA	NA	NA	NA	R	R	R	R	G	R	R	R	R	R	R	R	R	R	R	R	R	G	R	R	R	R	R	R	G	R	R	R	R	G	R	R	G	G	R	N	R	A	R
TP33934	T/A	0	33934	+	NA	NA	NA	NA	NA	NA	T	N	W	T	T	T	T	T	T	N	T	A	N	T	T	T	T	T	N	T	T	T	T	N	A	T	T	N	T	T	T	T	T	T	T	N	T	N	T
TP33968	G/A	0	33968	+	NA	NA	NA	NA	NA	NA	A	G	G	G	A	G	R	N	G	A	R	G	G	R	G	A	G	N	G	R	G	R	G	G	G	R	R	A	G	G	N	N	N	G	N	N	G	N	R
TP33971	G/A	0	33971	+	NA	NA	NA	NA	NA	NA	G	A	R	R	R	G	G	A	A	N	G	G	A	G	G	A	A	N	G	G	G	G	G	G	G	G	G	G	N	G	N	G	N	G	G	N	A	R	N
TP33980	T/G	0	33980	+	NA	NA	NA	NA	NA	NA	T	T	N	T	K	T	N	N	T	T	T	T	T	T	K	N	N	N	T	G	T	T	K	N	T	T	G	K	T	N	N	N	T	N	N	N	N	N	T
TP34032	T/C	0	34032	+	NA	NA	NA	NA	NA	NA	T	T	T	T	T	T	T	N	T	Y	T	T	T	T	T	T	T	T	T	T	Y	T	T	N	T	T	T	T	T	T	T	T	T	T	T	N	N	N	T
TP34040	T/A	0	34040	+	NA	NA	NA	NA	NA	NA	T	N	T	T	T	T	T	T	N	N	T	T	W	T	T	T	T	N	W	W	T	N	T	N	T	T	T	T	A	N	T	N	N	T	N	N	A	T	N
[truncated: 30,207 more rows]
[truncated: 77 more columns]
